# Supplementary material for: Biogenesis and downstream effects of 3′,5′ and 2′,3′ cAMP isomers in plants
Source: Sci Adv. 2026 May 8;12(19):eaea7828. doi: 10.1126/sciadv.aea7828 (PMC13155313; doi:10.1126/sciadv.aea7828)
Supplement: Supplementary file 2 — Data S1 to S8 [file sciadv.aea7828_data_s1_to_s8.zip]

Archive with 1 entries (1 files):
- aea7828_data_s1_to_s8.xlsx
