# Supplementary material for: Biogenesis and downstream effects of 3′,5′ and 2′,3′ cAMP isomers in plants
Source: Sci Adv. 2026 May 8;12(19):eaea7828. doi: 10.1126/sciadv.aea7828 (PMC13155313; doi:10.1126/sciadv.aea7828)
Supplement: Supplementary file 2 — Data S1 to S8 [file sciadv.aea7828_data_s1_to_s8.zip › aea7828_data_s1_to_s8.xlsx]

## Sheet: DataS1 Proteins and Metabolites
Log2 data														ANOVA 2'3' cAMP ver Control																					ANOVA 35cAMP Control
					Protein Info			Metabolite Info
Identifier /Name	Function	Stress Granules	Location SUBAcon		Unique peptides	Mol. weight [kDa]	Score	mz_mean	RT_mean	Adduct [C]	Formula	PubChem_ID	Annotation	Treatment	FDR Adjustment	TreatmentxTime	FDR Adjustment	Time	FDR Adjustment	Average Log2 FC	Log 2 FC	Log 2 FC	Log 2 FC	Log 2 FC	Log 2 FC	p-value TTEST	p-value TTEST	p-value TTEST	p-value TTEST	p-value TTEST	Transcript 30min Log2	Transcript 30min p-value adjusted	Transcript 6h Log2	Transcript 6h p-value adjusted	Treatment	FDR Adjustment	TreatmentxTime	FDR Adjustment	Time	FDR Adjustment	Average Log2 FC	Log 2 FC	Log 2 FC	Log 2 FC	Log 2 FC	Log 2 FC	p-value TTEST	p-value TTEST	p-value TTEST
AT1G01050	AT1G01050.1 | Symbols: AtPPa1, PPa1 | pyrophosphorylase 1 | chr1:31382-32670 REVERSE LENGTH=212;AT4G01480.1 | Symbols: AtPPa5, PPa5 | pyrophosphorylase 5 | chr4:626539-627758 FORWARD LENGTH=216	0	cytosol	Protein	4	24.484	38.04							0.526313	0.679293	0.359328	0.58433	0.428912	0.608159	-0.118515	-0.0392331	0.16788	0.413239	-0.510099	-0.62436	0.955967	0.458326	0.40488	0.205642	0.177897	0.32771	0.193198	0.185287	0.478331	0.626002	0.798835	0.339853	0.416446	0.776882	0.852159	0.112944	0.514916	-0.397563	0.214902	0.000703317	0.231759
AT1G01080	AT1G01080.1 | Symbols: | RNA-binding (RRM/RBD/RNP motifs) family protein | chr1:45503-46789 REVERSE LENGTH=293;AT1G01080.2 | Symbols: | RNA-binding (RRM/RBD/RNP motifs) family protein | chr1:45503-46789 REVERSE LENGTH=294	0	plastid	Protein	8	32.575	102.42							0.159927	0.311598	0.290801	0.545831	0.0758492	0.255287	-0.1508	0.261307	-0.308489	-0.027581	-0.387021	-0.292215	0.270336	0.391311	0.879432	0.062529	0.266045	0.214465	0.234287	0.0725885	0.719316	0.915279	0.959305	0.00232528	0.0191984	0.355226	0.596433	-0.0120615	-0.408971	-0.144699	0.234712	0.0485828	0.210067
AT1G01090	AT1G01090.1 | Symbols: PDH-E1 ALPHA | pyruvate dehydrogenase E1 alpha | chr1:47705-49166 REVERSE LENGTH=428	0	plastid	Protein	18	47.173	323.31							0.0327385	0.11053	0.0544525	0.357952	0.534945	0.684664	0.198809	0.600669	0.0672029	-0.241035	0.167802	0.399408	0.0309403	0.60448	0.18427	0.10829	0.258553	0.151275	0.393235	0.0447913	0.823491	0.00764648	0.0915682	0.0790934	0.148166	0.137435	0.476989	0.228797	0.490856	0.35552	-0.115907	0.069097	0.344417
AT1G01100	AT1G01100.4 | Symbols: | 60S acidic ribosomal protein family | chr1:50284-50954 REVERSE LENGTH=112;AT1G01100.2 | Symbols: | 60S acidic ribosomal protein family | chr1:50284-50954 REVERSE LENGTH=112;AT1G01100.1 | Symbols: | 60S acidic ribosomal protein f	0	cytosol	Protein	5	11.162	323.31							0.855279	0.916615	0.310511	0.558958	0.217699	0.422069	0.02343	-0.13889	0.282037	0.436222	-0.311557	-0.150662	0.673448	0.187167	0.237961	0.290555	0.629927	-0.059479	0.796137	0.1332	0.464258	0.757168	0.87982	0.0119616	0.0490308	0.0543972	0.482089	-0.0345184	-0.479149	-0.294471	-0.15793	0.283174	0.475784
AT1G01160	AT1G01160.1 | Symbols: GIF2 | GRF1-interacting factor 2 | chr1:72583-73883 FORWARD LENGTH=195;AT1G01160.2 | Symbols: GIF2 | GRF1-interacting factor 2 | chr1:72583-73883 FORWARD LENGTH=229;AT4G00850.1 | Symbols: GIF3 | GRF1-interacting factor 3 | chr4:35767	0	nucleus	Protein	2	21.039	9.1017																								-0.235072	0.341839	-0.359789	0.0836839
AT1G01170	AT1G01170.2 | Symbols: | Protein of unknown function (DUF1138) | chr1:74105-74443 REVERSE LENGTH=83;AT1G01170.1 | Symbols: | Protein of unknown function (DUF1138) | chr1:74105-74443 REVERSE LENGTH=83	0	mitochondrion	Protein	4	9.0623	102.59													-0.173431	-0.480845	0.308705		-0.294026	-0.227558	0.476156	0.440351		0.25554	0.468882	-0.13732	0.520122	-0.305034	0.0667082							-0.332023	-1.01725	0.0607202		-0.0956996	-0.27586
AT1G01300	AT1G01300.1 | Symbols: | Eukaryotic aspartyl protease family protein | chr1:117065-118522 FORWARD LENGTH=485	0	extracellular	Protein	5	52.175	17.615							0.0528167	0.1517	0.0543514	0.35889	0.87636	0.920428	0.170193	0.127517	0.446692	-0.175428	0.518462	-0.0662806	0.463953	0.0615645	0.466024	0.00505934	0.771102	0.280044	0.121993	0.420926	0.00765465	0.658038	0.82198	0.621369	0.674682	0.230783	0.540234	-0.0389853	-0.0834682	0.158155	-0.188714	0.245576	-0.326476
AT1G01320	AT1G01320.2 | Symbols: | Tetratricopeptide repeat (TPR)-like superfamily protein | chr1:121582-130099 REVERSE LENGTH=1787;AT1G01320.1 | Symbols: | Tetratricopeptide repeat (TPR)-like superfamily protein | chr1:121582-130099 REVERSE LENGTH=1797	0	nucleus	Protein	19	197.5	150.6							0.00711125	0.0414565	0.0941243	0.404076	0.131293	0.326019	0.48835	0.431766	-0.162417	0.117306	0.797853	1.25724	0.328192	0.705255	0.780819	0.0298977	0.0153005	-0.0197462	0.952127	0.305705	0.118444	0.451899	0.67855	0.00402686	0.0267045	0.384398	0.610403	0.112233	0.647167	0.155041	-0.278375	-0.051413	0.0887451
AT1G01470	AT1G01470.1 | Symbols: LEA14, LSR3 | Late embryogenesis abundant protein | chr1:172295-172826 REVERSE LENGTH=151	0	cytosol	Protein	7	16.543	116.17							0.00526298	0.0348969	0.137957	0.437805	0.362283	0.551952	0.409049	-0.0173852	0.629466	1.02633	0.238906	0.16793	0.958183	0.035362	0.0225446	0.332295	0.671354	0.0112947	0.962819	-0.133957	0.383974	0.505654	0.716219	0.0328739	0.0855961	0.333371	0.584104	-0.0930307	-0.600731	-0.210087	0.304624	0.00899191	0.0320487
AT1G01490	AT1G01490.2 | Symbols: | Heavy metal transport/detoxification superfamily protein | chr1:180401-182066 REVERSE LENGTH=177;AT1G01490.1 | Symbols: | Heavy metal transport/detoxification superfamily protein | chr1:180401-182066 REVERSE LENGTH=177	0	nucleus	Protein	5	19.781	37.867							0.271857	0.438546	0.0522135	0.36699	0.0636388	0.236637	0.206167	0.316865	-0.152647	1.35223	-0.163602	-0.322012	0.355609	0.736031	0.0602809	0.456062	0.517429	-0.265871	0.11529	-0.00797832	0.973835							-0.243987	-0.511615	-0.330041	0.595327	-0.755095	-0.21851
AT1G01630	AT1G01630.1 | Symbols: | Sec14p-like phosphatidylinositol transfer family protein | chr1:229206-230675 FORWARD LENGTH=255	0	cytosol	Protein	5	29.216	37.711													-0.0246095	-1.15728	0.222017	0.0135737	0.570172	0.228471		0.130695	0.919398			0.168353	0.430667	-0.349944	0.0364746							-0.138452	-0.589345		-0.0417832	0.215772
AT1G01710	AT1G01710.1 | Symbols: | Acyl-CoA thioesterase family protein | chr1:262950-266029 FORWARD LENGTH=427	0	peroxisome	Protein	5	48.155	14.838							0.0640049	0.173509	0.473703	0.66368	0.689167	0.793432	0.31963	0.474761	-0.0653942	0.0265158	0.354187	0.808081	0.278008	0.884113	0.950657	0.249495	0.039804	0.280211	0.206438	0.370191	0.0581968	0.10101	0.327803	0.0711451	0.138004	0.900178	0.932683	0.257071	0.421218	0.378551	0.0229915	0.129673	0.33292
AT1G01730	AT1G01730.1 | Symbols: | unknown protein; FUNCTIONS IN: molecular_function unknown; INVOLVED IN: biological_process unknown; LOCATED IN: chloroplast; EXPRESSED IN: 23 plant structures; EXPRESSED DURING: 13 growth stages; Has 42 Blast hits to 42 proteins i	0	nucleus	Protein	2	24.306	7.2578													-0.467099	-0.467099										0.300206	0.117056	0.0906751	0.689997							-0.112104		-0.112104
AT1G01740	AT1G01740.2 | Symbols: | Protein kinase protein with tetratricopeptide repeat domain | chr1:272111-274239 REVERSE LENGTH=483;AT1G01740.1 | Symbols: | Protein kinase protein with tetratricopeptide repeat domain | chr1:272111-274239 REVERSE LENGTH=483;AT1G	0	plasma membrane	Protein	2	54.038	10.65																								-0.0403641		0.153566
AT1G01750	AT1G01750.1 | Symbols: ADF11 | actin depolymerizing factor 11 | chr1:275528-276126 FORWARD LENGTH=140;AT4G00680.1 | Symbols: ADF8 | actin depolymerizing factor 8 | chr4:279780-280608 REVERSE LENGTH=140	0	plasma membrane	Protein	5	16.341	81.11													-0.233012	0.0272617	-0.355717	-0.0392487	-0.564344		0.95793	0.152921	0.896378	0.0231453		0.479836	0.0890157	0.337337	0.22363	0.03888	0.207122	0.0441016	0.101838	0.737953	0.827307	-0.200139	-0.182625	-0.032181	-0.119847	-0.250786	-0.415254
AT1G01800	AT1G01800.1 | Symbols: | NAD(P)-binding Rossmann-fold superfamily protein | chr1:293396-294888 FORWARD LENGTH=295;AT1G01800.2 | Symbols: | NAD(P)-binding Rossmann-fold superfamily protein | chr1:293595-294888 FORWARD LENGTH=260	0	cytosol	Protein	12	31.66	135.28							4.8135e-05	0.00128827	0.0158966	0.288985	0.891465	0.929991	0.274188	0.654715	0.175114	0.0257028	0.144964	0.370446	0.0156638	0.0992998	0.851321	0.254002	0.00375499	-0.121626	0.576085	0.0974196	0.640679	0.000413345	0.0187012	0.151571	0.230821	0.130967	0.475617	0.204781	0.336129	0.0921941	0.0347194	0.153123	0.407741
AT1G01860	AT1G01860.1 | Symbols: PFC1 | Ribosomal RNA adenine dimethylase family protein | chr1:304439-306275 REVERSE LENGTH=343	0	plastid	Protein	2	38.022	6.5912							0.819319	0.895019	0.785984	0.857623	0.416659	0.596819	0.0277567	-0.0232131	0.00385882	0.309289	-0.174081	0.02293	0.941066	0.984754	0.387647	0.65648	0.920071	-0.00905702	0.980995	-0.269746	0.232102							0.0681361	0.0560948	-0.165459	-0.0228585	0.167884	0.305018
AT1G01900	AT1G01900.1 | Symbols: ATSBT1.1, SBTI1.1 | subtilase family protein | chr1:310332-313011 FORWARD LENGTH=774	0	extracellular	Protein	3	83.246	15.562													-0.117865			0.122043	0.0788121	-0.554449			0.578233		0.291932	0.40967	0.182523	0.133063	0.703696							-0.0486495	0.171413		-0.272023	-0.0453383
AT1G01910	AT1G01910.4 | Symbols: | P-loop containing nucleoside triphosphate hydrolases superfamily protein | chr1:313595-315831 REVERSE LENGTH=353;AT1G01910.2 | Symbols: | P-loop containing nucleoside triphosphate hydrolases superfamily protein | chr1:313595-3158	0	golgi	Protein	8	39.67	140.14							0.0821815	0.205733	0.0148451	0.287625	0.223882	0.427582	0.143154	-0.094621	0.236679	-0.296943	0.299379	0.571278	0.720972	0.106508	0.0397586	0.0556153	0.0434074	0.0798975	0.676417	0.306709	0.0255881	0.0471005	0.228639	0.000252326	0.00533063	0.283869	0.56269	0.141722	0.125241	0.29465	-0.113084	0.0816723	0.320131
AT1G01940	AT1G01940.1 | Symbols: | Cyclophilin-like peptidyl-prolyl cis-trans isomerase family protein | chr1:323082-324719 FORWARD LENGTH=160	0	cytosol	Protein	4	17.503	18.098							0.0309295	0.106749	0.511227	0.684036	0.0412798	0.202953	-0.28584	-0.273062	-0.0221095	-0.271631	-0.157216	-0.705183	0.432944	0.925007	0.316923	0.576737	0.105429	-0.252487	0.343168	-0.491145	0.021412	0.0120561	0.118839	0.165084	0.244712	0.0695271	0.466411	-0.308657	-0.475471	0.152076	-0.17499	-0.137572	-0.907326
AT1G02090	AT1G02090.2 | Symbols: FUS5, CSN7, COP15, ATCSN7 | Proteasome component (PCI) domain protein | chr1:387647-389568 REVERSE LENGTH=225;AT1G02090.3 | Symbols: FUS5, CSN7, COP15, ATCSN7 | Proteasome component (PCI) domain protein | chr1:388223-389568 REVERSE L	0	cytosol,nucleus	Protein	4	25.471	39.633							0.11761	0.259747	0.262231	0.52859	0.0682085	0.245868	0.164987	0.39348	-0.190018	0.421185	-0.0385294	0.238816	0.120181	0.337988	0.207069	0.882367	0.209268	-0.206439	0.197736	-0.00133927	0.994203	0.0998756	0.326313	0.228697	0.311156	0.335024	0.584879	0.196373	0.1364	-0.0679597	0.320178	-0.0271596	0.620405
AT1G02100	AT1G02100.2 | Symbols: | Leucine carboxyl methyltransferase | chr1:389876-392293 FORWARD LENGTH=306;AT1G02100.3 | Symbols: | Leucine carboxyl methyltransferase | chr1:389876-392448 FORWARD LENGTH=332;AT1G02100.1 | Symbols: | Leucine carboxyl methyltrans	0	cytosol	Protein	3	34.876	6.0801													-0.262871		-0.693061	-0.0950775	-0.000473873							0.207924	0.397292	0.182527	0.432753							-0.180039	-0.227115	-0.218381	-0.117207	-0.157453
AT1G02140	AT1G02140.1 | Symbols: MEE63, MAGO, HAP1 | mago nashi family protein | chr1:403467-404401 REVERSE LENGTH=150	0	nucleus	Protein	4	17.458	49.126													0.0933301			-0.267408	0.454068							0.0194262	0.931798	0.333559	0.0120003							0.141137	0.148507		-0.0323576	0.307262
AT1G02150	AT1G02150.1 | Symbols: | Tetratricopeptide repeat (TPR)-like superfamily protein | chr1:408779-410433 FORWARD LENGTH=524	0	plastid	Protein	16	59.882	199.29							0.0897813	0.218443	0.143075	0.443066	0.0948686	0.280792	0.291394	0.769487	-0.267637	-0.202257	0.379999	0.777378	0.189053	0.430825	0.537024	0.173523	0.103514	-0.159776	0.492696	-0.209914	0.294867	0.173062	0.417248	0.0729148	0.14031	0.152073	0.488048	0.227	1.02179	-0.0660366	-0.158832	-0.0393608	0.377442
AT1G02170	AT1G02170.1 | Symbols: LOL3, ATMCPB1, MCP1B, ATMC1, MC1 | metacaspase 1 | chr1:411883-413426 FORWARD LENGTH=367	0	cytosol	Protein	2	39.792	7.32													-0.127672	0.0318832	-0.0142964	0.0472078		-0.575482						0.239963	0.212392	0.285725	0.100336							-0.0970876	-0.0575966	-0.136064	0.0909159	0.24024	-0.622933
AT1G02280	AT1G02280.2 | Symbols: TOC33, ATTOC33, PPI1 | translocon at the outer envelope membrane of chloroplasts 33 | chr1:448665-450246 REVERSE LENGTH=297;AT1G02280.1 | Symbols: TOC33, ATTOC33, PPI1 | translocon at the outer envelope membrane of chloroplasts 33 |	0	plastid	Protein	11	32.925	189.59							0.0191138	0.0784814	0.101828	0.40856	0.26987	0.477912	0.387197	0.838616	0.0617181	-0.326949	0.527411	0.835188	0.08176	0.839166	0.299328	0.155126	0.0942167	-0.0070914	0.979061	-0.112224	0.533966	0.103486	0.331384	0.133034	0.211714	0.2779	0.561614	0.263132	0.89691	0.104939	-0.0147908	-0.0953206	0.423921
AT1G02305	AT1G02305.1 | Symbols: | Cysteine proteinases superfamily protein | chr1:455816-457974 FORWARD LENGTH=362;AT1G02300.1 | Symbols: | Cysteine proteinases superfamily protein | chr1:453288-455376 FORWARD LENGTH=379	0	extracellular	Protein	6	40.033	93.153							0.48458	0.641747	0.697377	0.797582	0.790116	0.867272	-0.0780431	-0.0854599	0.0746592	0.1332	-0.215879	-0.296736	0.732911	0.767412	0.612704	0.133777	0.407204	0.265882	0.114191	0.0269979	0.90222	0.653966	0.819011	0.0631054	0.128426	0.0996829	0.463694	0.0477086	-0.379152	0.125019	-0.238432	0.320147	0.410961
AT1G02330	AT1G02330.1 | Symbols: | CONTAINS InterPro DOMAIN/s: Hepatocellular carcinoma-associated antigen 59 (InterPro:IPR010756); Has 1239 Blast hits to 998 proteins in 204 species: Archae - 4; Bacteria - 71; Metazoa - 421; Fungi - 109; Plants - 87; Viruses - 5;	0	nucleus	Protein	2	32.349	25.658							0.0272269	0.0983507	0.648165	0.771563	0.130048	0.325121	-0.13471	0.0138679	-0.133272	-0.10274	-0.258535	-0.192873	0.937737	0.382808	0.488035	0.0284754	0.116975	-0.102712	0.73544	-0.26029	0.267891	0.0626236	0.259632	0.132894	0.211608	0.509542	0.685858	-0.118303	-0.265815	-0.22175	-0.108474	-0.0217755	0.0262987
AT1G02475	AT1G02475.1 | Symbols: | Polyketide cyclase/dehydrase and lipid transport superfamily protein | chr1:514110-515331 REVERSE LENGTH=219	0	plastid	Protein	5	25.037	25.316													-0.0335714	-0.189013	0.410371	0.850065	-0.0367183	-1.20256	0.679862	0.238974		0.854349	0.0340615	0.172859	0.43099	-0.11939	0.578737							-0.262379	-0.846284	0.137549	0.446328	-0.285473	-0.764013
AT1G02500	AT1G02500.2 | Symbols: SAM1, SAM-1, MAT1, AtSAM1 | S-adenosylmethionine synthetase 1 | chr1:519037-520218 FORWARD LENGTH=393;AT1G02500.1 | Symbols: SAM1, SAM-1, MAT1, AtSAM1 | S-adenosylmethionine synthetase 1 | chr1:519037-520218 FORWARD LENGTH=393	0	cytosol	Protein	10	43.158	323.31							0.173205	0.327078	0.580399	0.724576	0.627029	0.750955	0.119864	-0.0876218	0.349824	0.100989	0.0437271	0.1924	0.755235	0.0140251	0.638115	0.778913	0.363207	-0.147246	0.442293	0.108222	0.561791	0.0627827	0.258811	0.0420566	0.0995751	0.536649	0.70563	0.111596	0.178744	0.132224	-0.0345097	0.252933	0.02859
AT1G02560	AT1G02560.1 | Symbols: CLPP5, NCLPP5, NCLPP1 | nuclear encoded CLP protease 5 | chr1:538000-539805 FORWARD LENGTH=298	0	plastid	Protein	9	32.356	323.31							0.713353	0.823896	0.338579	0.576035	0.067498	0.245409	0.026374	-0.0942575	0.102024	0.297425	-0.0986955	-0.074626	0.647014	0.353123	0.159546	0.223579	0.716	0.30649	0.119397	0.0625703	0.796765	0.424113	0.663292	0.00965455	0.0438541	0.0666139	0.458544	-0.0515715	-0.303476	-0.149162	0.29041	0.0209383	-0.116567
AT1G02640	AT1G02640.1 | Symbols: BXL2, ATBXL2 | beta-xylosidase 2 | chr1:564293-567580 FORWARD LENGTH=768	0	extracellular	Protein	7	82.984	20.535																								0.377036	0.0926839	0.437513	0.0345891
AT1G02690	AT1G02690.1 | Symbols: IMPA-6 | importin alpha isoform 6 | chr1:584397-587036 FORWARD LENGTH=538;AT1G02690.2 | Symbols: IMPA-6 | importin alpha isoform 6 | chr1:584397-587036 FORWARD LENGTH=539	1	nucleus	Protein	6	59.388	49.009							0.00360921	0.027037	0.078521	0.392605	0.388415	0.572228	0.35558	0.830361	0.284348	-0.18205	0.596207	0.249034	0.0538681	0.305996	0.404701	0.00472223	0.322752	0.333971	0.183	0.221598	0.373587	0.162707	0.406488	0.0192959	0.0642017	0.0704302	0.470292	0.144352	0.401671	0.497431	-0.343934	0.254401	-0.0878066
AT1G02780	AT1G02780.1 | Symbols: emb2386 | Ribosomal protein L19e family protein | chr1:608120-609391 REVERSE LENGTH=214	0	cytosol	Protein	8	24.606	185.18							0.0804628	0.202637	0.485193	0.670842	0.372492	0.558264	-0.295549	-0.681529	-0.433397	-0.292921	-0.324918	0.255017	0.150171	0.31481	0.307557	0.26507	0.590466	-0.0853382	0.701512	0.0673563	0.753268	0.414103	0.656853	0.0340722	0.0876141	0.923672	0.94922	-0.100756	-0.251827	-0.0614738	0.0521711	-0.214319	-0.0283287
AT1G02880	AT1G02880.2 | Symbols: TPK1 | thiamin pyrophosphokinase1 | chr1:643063-644476 REVERSE LENGTH=264;AT1G02880.3 | Symbols: TPK1 | thiamin pyrophosphokinase1 | chr1:643063-644485 REVERSE LENGTH=267	0	cytosol	Protein	6	29.589	27.223							0.753995	0.852443	0.00898576	0.278559	0.111843	0.303017	0.0257246	0.538489	0.263878	-0.282311	-0.320665	-0.0707683	0.0916795	0.15382	0.155297	0.0038825	0.706261	-0.0308759	0.930144	-0.0978421	0.727244	0.263337	0.520923	0.745644	0.780099	0.894907	0.930883	-0.085738	-0.113813	0.055478	-0.0996759	-0.183877	-0.0868022
AT1G02910	AT1G02910.1 | Symbols: LPA1 | tetratricopeptide repeat (TPR)-containing protein | chr1:655749-658125 REVERSE LENGTH=453	0	plastid	Protein	5	50.738	13.271													-0.153909	0.0423384	-0.370757	-0.234358	-0.394898	0.18813	0.912669	0.242302		0.4279	0.40498	-0.349922	0.0826232	-0.215578	0.281857							-0.0315332	0.235577		0.0843096	-0.485911	0.0398921
AT1G02920	AT1G02920.1 | Symbols: ATGSTF7, GST11, ATGSTF8, GSTF7, ATGST11 | glutathione S-transferase 7 | chr1:658886-659705 REVERSE LENGTH=209	1	cytosol	Protein	11	23.598	323.31							0.884028	0.934163	0.559816	0.712163	0.0693035	0.247093	0.0207617	-0.141948	0.148131	0.422777	-0.287106	-0.0380463	0.634505	0.580157	0.404677	0.281336	0.891808	0.015371	0.977167	0.225443	0.528489	0.289903	0.539242	0.274116	0.355749	0.846368	0.897138	-0.140952	-0.0998104	-0.387857	0.0354676	-0.234427	-0.0181323
AT1G02930	AT1G02930.2 | Symbols: GSTF6 | glutathione S-transferase 6 | chr1:661363-662191 REVERSE LENGTH=208;AT1G02930.1 | Symbols: ATGSTF6, GST1, ERD11, ATGSTF3, GSTF6, ATGST1 | glutathione S-transferase 6 | chr1:661363-662191 REVERSE LENGTH=208	1	cytosol	Protein	9	23.486	287.27							0.0381994	0.122638	0.532806	0.697694	0.232508	0.438652	0.44743	0.185584	0.491378	0.963151	-0.0908739	0.687913	0.66837	0.203661	0.24751	0.804488	0.0586709	0.0108141	0.984363	0.00628343	0.987979	0.807651	0.908607	0.742493	0.777364	0.647821	0.773542	-0.0563092	-0.0847478	-0.48424	0.143318	-0.375701	0.519824
AT1G03030	AT1G03030.1 | Symbols: | P-loop containing nucleoside triphosphate hydrolases superfamily protein | chr1:701621-703568 FORWARD LENGTH=301	0	plastid	Protein	8	34.057	95.639							0.138671	0.285089	0.664202	0.780556	0.0565225	0.224944	0.158002	0.350314	0.206467	0.0689679	-0.106401	0.270661	0.397502	0.291679	0.602785	0.422228	0.307094	-0.0709673	0.822953	-0.15946	0.528595	0.348675	0.600035	0.0624159	0.127922	0.0396984	0.479358	0.070892	-0.320296	0.0453698	0.160624	0.00557102	0.463192
AT1G03090	AT1G03090.2 | Symbols: MCCA | methylcrotonyl-CoA carboxylase alpha chain, mitochondrial / 3-methylcrotonyl-CoA carboxylase 1 (MCCA) | chr1:739715-743819 FORWARD LENGTH=734;AT1G03090.1 | Symbols: MCCA | methylcrotonyl-CoA carboxylase alpha chain, mitochondr	0	mitochondrion	Protein	9	80.45	39.076													0.141079	0.416833	-0.0014535	-0.0777076	-0.0373146	0.40504		0.996502	0.838914	0.876597	0.119939	-0.105903	0.729952	-0.422597	0.0524554							0.0185032	0.239891	0.00991347	-0.0756871	-0.100812	0.01921
AT1G03110	AT1G03110.1 | Symbols: TRM82, AtTRM82 | Transducin/WD40 repeat-like superfamily protein | chr1:749359-751796 FORWARD LENGTH=427	0	nucleus	Protein	2	46.443	14.149																								-0.165167	0.564306	-0.0870321	0.771353
AT1G03130	AT1G03130.1 | Symbols: PSAD-2 | photosystem I subunit D-2 | chr1:753528-754142 REVERSE LENGTH=204	0	plastid	Protein	2	22.306	59.466							0.0227294	0.0881625	0.865676	0.903407	0.0416739	0.201858	0.425284	0.331975	0.337571	0.502782	0.195711	0.758377	0.0617821	0.273302	0.242947	0.207366	0.282154	-0.321107	0.176601	-0.595197	0.00280803	0.125516	0.356964	0.0240154	0.0719718	0.575973	0.728895	0.305347	0.0528039	-0.163449	0.312444	0.683289	0.641645
AT1G03160	AT1G03160.2 | Symbols: FZL | FZO-like | chr1:761321-765091 FORWARD LENGTH=740;AT1G03160.1 | Symbols: FZL | FZO-like | chr1:761321-766053 FORWARD LENGTH=912	0	plastid	Protein	6	81.737	20.159													0.216175		0.216175									-0.0231162	0.947489	0.00582076	0.983661							0.480574		0.480574
AT1G03220	AT1G03220.1 | Symbols: | Eukaryotic aspartyl protease family protein | chr1:787143-788444 FORWARD LENGTH=433	0	extracellular	Protein	17	45.717	323.31							0.0936674	0.22401	0.114842	0.423823	0.361694	0.552484	0.161498	0.0184225	0.503234	0.463597	-0.0939927	-0.0837693	0.898622	0.011531	0.0534645	0.745812	0.752917	0.00994288	0.969995	0.292621	0.0503999	0.553857	0.749335	0.001499	0.0144323	0.513461	0.687938	0.0531597	-0.166774	-0.0524899	0.270572	0.00957298	0.204917
AT1G03230	AT1G03230.1 | Symbols: | Eukaryotic aspartyl protease family protein | chr1:790110-791414 FORWARD LENGTH=434	1	extracellular	Protein	19	46.148	323.31							0.00499429	0.0337229	0.309613	0.558365	0.321168	0.520551	0.261814	0.622095	0.273979	0.223541	0.0926339	0.0968207	0.0640909	0.146582	0.196615	0.553974	0.639845	0.0606481	0.816222	0.141092	0.488097	0.584854	0.770412	0.0219111	0.0683512	0.511017	0.686886	0.0428648	0.216702	-0.0123738	0.152626	-0.193312	0.0506816
AT1G03330	AT1G03330.1 | Symbols: | Small nuclear ribonucleoprotein family protein | chr1:818161-819297 REVERSE LENGTH=93	0	nucleus	Protein	6	10.694	47.029							0.00923947	0.0494564	0.119601	0.430592	0.0571504	0.225011	-0.407031	-0.650565	0.08329	0.0967659	-0.681763	-0.882882	0.292586	0.703704	0.767107	0.0218996	0.0253586	0.392459	0.032935	0.556983	0.000540757	0.00355511	0.0598995	0.116857	0.194739	0.0169763	0.496942	-0.524574	-0.803339	-0.211326	0.327572	-0.389882	-1.54589
AT1G03350	AT1G03350.1 | Symbols: | BSD domain-containing protein | chr1:822834-824246 REVERSE LENGTH=470	0	nucleus	Protein	3	51.895	26.969																								0.323422	0.0444378	0.313027	0.0356629							-0.192898	-0.359247	-0.144832	-0.0746159
AT1G03430	AT1G03430.1 | Symbols: AHP5 | histidine-containing phosphotransfer factor 5 | chr1:848159-849235 FORWARD LENGTH=157	0	cytosol	Protein	2	17.925	5.0654																								-0.0383513	0.910489	-0.14272	0.580752
AT1G03475	AT1G03475.1 | Symbols: LIN2, HEMF1, ATCPO-I | Coproporphyrinogen III oxidase | chr1:869302-871175 REVERSE LENGTH=386	0	plastid	Protein	20	43.796	232.68							0.0427175	0.131686	0.00861512	0.278808	0.477518	0.647463	0.118689	0.504487	0.216684	-0.0103225	0.0480108	-0.165414	0.0609498	0.0586035	0.91967	0.594817	0.0578808	-0.191916	0.289845	-0.171537	0.312829	0.010992	0.113767	0.00580982	0.0323164	0.711077	0.810981	0.11081	0.164539	0.11096	0.0313761	0.188211	0.0589625
AT1G03600	AT1G03600.1 | Symbols: PSB27 | photosystem II family protein | chr1:898916-899440 FORWARD LENGTH=174	0	plastid	Protein	9	18.834	323.31							0.022244	0.0868518	0.156352	0.451872	0.00954544	0.116644	-0.227714	-0.353359	-0.306142	0.27543	-0.382378	-0.372123	0.129894	0.355589	0.205613	0.00763484	0.118556	0.157769	0.38781	0.211336	0.180112	0.557667	0.749591	8.79803e-05	0.00300028	0.0427639	0.487913	-0.0579947	-0.476762	-0.421651	0.33514	0.11939	0.15391
AT1G03630	AT1G03630.2 | Symbols: POR C, PORC | protochlorophyllide oxidoreductase C | chr1:907699-909245 FORWARD LENGTH=399;AT1G03630.1 | Symbols: POR C, PORC | protochlorophyllide oxidoreductase C | chr1:907699-909245 FORWARD LENGTH=401	0	plastid	Protein	13	43.625	141.85							0.0844493	0.208748	0.858873	0.900777	0.0724138	0.251781	-0.0960141	-0.129349	-0.00306719	-0.0456801	-0.166725	-0.135249	0.249037	0.967153	0.816237	0.179905	0.215223	-0.12242	0.655543	-0.464135	0.0170507	0.650254	0.816834	0.0157754	0.0572894	0.622461	0.757938	0.0276165	0.165485	-0.0323155	0.0114579	-0.111564	0.10502
AT1G03680	AT1G03680.1 | Symbols: ATHM1, TRX-M1, ATM1, THM1 | thioredoxin M-type 1 | chr1:916990-917865 REVERSE LENGTH=179	0	plastid	Protein	10	19.664	323.31							0.885972	0.934541	0.488979	0.673232	0.00306863	0.068463	0.0144022	0.0747845	-0.00244141	0.293205	-0.288953	-0.00458393	0.758864	0.992506	0.322278	0.0234312	0.984063	0.449162	0.0232837	0.371294	0.0440437	0.404605	0.649609	0.000381275	0.00653336	0.0351614	0.478393	-0.0808739	-0.648205	-0.257727	0.182626	0.104818	0.214118
AT1G03860	AT1G03860.3 | Symbols: ATPHB2, PHB2 | prohibitin 2 | chr1:979611-981157 REVERSE LENGTH=286;AT1G03860.1 | Symbols: ATPHB2, PHB2 | prohibitin 2 | chr1:979611-981157 REVERSE LENGTH=286;AT1G03860.2 | Symbols: ATPHB2, PHB2 | prohibitin 2 | chr1:979611-980870 RE	0	mitochondrion	Protein	12	31.81	323.31							0.0256043	0.0946972	0.00394784	0.264236	0.615542	0.744464	0.123408	0.467351	-0.0928414	0.0579135	-0.126348	0.310967	0.00717003	0.486992	0.547647	0.170279	0.095429	-0.0801816	0.675797	-0.0066212	0.975955	0.282241	0.535297	0.0382605	0.093254	0.167949	0.501769	0.0540551	0.181591	-0.0420683	0.173343	-0.150845	0.108254
AT1G03870	AT1G03870.1 | Symbols: FLA9 | FASCICLIN-like arabinoogalactan 9 | chr1:982625-983368 REVERSE LENGTH=247	1	plasma membrane	Protein	3	26.115	68.749							0.14026	0.286755	0.0939703	0.404594	0.0545719	0.223836	-0.243509	-0.581325	-0.146455	0.51538	-0.116231	-0.888913	0.224378	0.650802	0.189812	0.737084	0.0527727	-0.116131	0.540638	0.186507	0.237112	0.0178634	0.148333	0.0466088	0.105608	0.0630211	0.468296	-0.37796	-0.895584	-0.307885	0.339535	-0.115533	-0.910332
AT1G03880	AT1G03880.1 | Symbols: CRU2, CRB | cruciferin 2 | chr1:985786-987916 FORWARD LENGTH=455	0	endoplasmic reticulum	Protein	10	50.558	260.55							0.938953	0.967885	0.124479	0.429262	0.166257	0.364034	0.0238308	-0.207832	1.71823	-0.230129	-0.434334	-0.72678	0.72635	0.127435	0.649331	0.378042	0.456005	-0.0491084		0.130648		0.0447376	0.22392	0.0128008	0.0510272	0.363909	0.601945	-0.54361	-1.16448	0.291795	-0.694249	-1.02437	-0.126744
AT1G03890	AT1G03890.1 | Symbols: | RmlC-like cupins superfamily protein | chr1:989250-990908 FORWARD LENGTH=451	0	extracellular	Protein	4	49.674	32.744													-0.0212587	-0.366268		0.0644542	0.238038		0.653431		0.860532			0.00721095		-0.019167								-0.450461			-0.481215	0.0295893	-0.899759
AT1G04040	AT1G04040.1 | Symbols: | HAD superfamily, subfamily IIIB acid phosphatase | chr1:1042564-1043819 REVERSE LENGTH=271	0	vacuole	Protein	4	31.096	97.317							0.302764	0.472607	0.600756	0.737793	0.0385489	0.197781	0.167754	0.431595	-0.00811353	-0.271395	0.319052	0.367631	0.194472	0.987411	0.474444	0.168538	0.36552	0.207291	0.279106	-0.174942	0.334399	0.720687	0.862682	0.102424	0.178274	0.0832671	0.451043	0.056809	0.724906	-0.134386	-0.591285	-0.185525	0.470335
AT1G04080	AT1G04080.1 | Symbols: PRP39 | Tetratricopeptide repeat (TPR)-like superfamily protein | chr1:1051803-1056550 FORWARD LENGTH=768;AT1G04080.3 | Symbols: PRP39 | Tetratricopeptide repeat (TPR)-like superfamily protein | chr1:1051803-1056550 FORWARD LENGTH=82	0	nucleus	Protein	3	85.241	19.683													0.269453	-0.00310954	-0.0121382	0.213224	0.41801	0.731277		0.980369	0.63791	0.306895	0.0594919	0.0550533	0.822897	-0.0074273	0.976574							-0.0197173	0.522519	0.0171877	-0.993154	-0.377302	0.732163
AT1G04110	AT1G04110.1 | Symbols: SDD1 | Subtilase family protein | chr1:1061457-1063784 REVERSE LENGTH=775	0	extracellular	Protein	5	83.775	42.496													-0.0336763	0.203415	0.0140113	0.297546	-0.0256639	-0.65769	0.131432	0.905066	0.181627	0.701438		-0.0441794	0.912919	-0.231999	0.406107							-0.193035	-0.373178	-0.116477	-0.224889	0.0416171	-0.292248
AT1G04130	AT1G04130.1 | Symbols: TPR2, AtTPR2 | Tetratricopeptide repeat (TPR)-like superfamily protein | chr1:1073465-1075374 FORWARD LENGTH=360	0	nucleus	Protein	2	40.51	5.9582							0.318489	0.48937	0.159803	0.451649	0.276435	0.484873	0.123309	0.597068	0.0339204	-0.229697	-0.184493	0.399748	0.174291	0.920898	0.35394	0.473681	0.0520181	-0.150698	0.682583	-0.292353	0.323056	0.428089	0.664845	0.0297215	0.0807244	0.374845	0.607211	-0.0753601	-0.0499304	0.0533013	-0.257439	-0.329306	0.206573
AT1G04170	AT1G04170.1 | Symbols: EIF2 GAMMA | eukaryotic translation initiation factor 2 gamma subunit | chr1:1097423-1099702 FORWARD LENGTH=465	0	cytosol	Protein	15	50.853	163.01							0.00906333	0.0488689	0.143348	0.44298	0.197303	0.400452	0.387332	0.854693	0.0440606	-0.116201	0.410896	0.74321	0.0580651	0.894634	0.706755	0.0233709	0.0951812	0.179342	0.287176	0.292743	0.0384638	0.257829	0.512476	0.0511165	0.112565	0.0664992	0.459939	0.171062	1.0069	0.350309	-0.210071	-0.203064	-0.0887667
AT1G04190	AT1G04190.1 | Symbols: TPR3 | Tetratricopeptide repeat (TPR)-like superfamily protein | chr1:1106617-1108557 REVERSE LENGTH=328	0	cytosol	Protein	7	37.18	30.28							0.0137792	0.0640855	0.0482847	0.36091	0.157527	0.354947	0.355341	1.05714	-0.0937427	-0.160179	0.423152	0.55033	0.0177384	0.757061	0.585227	0.236355	0.112375	0.0310157	0.902979	0.181947	0.290409	0.142331	0.377379	0.00801157	0.0391527	0.206256	0.518862	0.195818	0.839903	0.076023	0.00655054	-0.0471778	0.103789
AT1G04410	AT1G04410.1 | Symbols: | Lactate/malate dehydrogenase family protein | chr1:1189418-1191267 REVERSE LENGTH=332	0	vacuole	Protein	14	35.571	323.31							0.00090024	0.0106867	0.454711	0.648487	0.20973	0.41621	-0.168043	-0.056128	-0.141006	-0.197019	-0.125757	-0.320304	0.659411	0.220834	0.130129	0.1511	0.0122336	0.185752	0.281897	0.111521	0.527961	0.0122377	0.120219	0.0363889	0.0905972	0.0606313	0.477471	-0.110466	-0.0715794	0.00340717	-0.0169392	-0.104146	-0.363073
AT1G04420	AT1G04420.1 | Symbols: | NAD(P)-linked oxidoreductase superfamily protein | chr1:1191634-1193699 FORWARD LENGTH=412	0	plastid	Protein	11	46.427	147.53							0.00102042	0.0115543	0.0599486	0.363269	0.92962	0.952255	0.329448	0.788399	0.314543	-0.038844	0.107182	0.475961	0.0478317	0.0398907	0.816442	0.115013	0.100822	-0.00938706	0.976971	-0.331098	0.0657496	0.016611	0.14327	0.0262698	0.0762062	0.404205	0.623078	0.190246	0.335412	0.0882306	-0.0557525	0.246348	0.336991
AT1G04430	AT1G04430.2 | Symbols: | S-adenosyl-L-methionine-dependent methyltransferases superfamily protein | chr1:1198860-1201301 FORWARD LENGTH=623;AT1G04430.1 | Symbols: | S-adenosyl-L-methionine-dependent methyltransferases superfamily protein | chr1:1198860-1	0	golgi	Protein	2	70.507	7.1454							0.144188	0.29255	0.75135	0.836569	0.531464	0.683775	-0.149969	-0.282696	-0.112009	0.0142048	-0.0335229	-0.335822	0.166907	0.849909	0.920401	0.776532	0.0854038	-0.110772	0.744559	-0.487191	0.0371574	0.985868	0.992719	0.354165	0.429264	0.954049	0.969097	-0.00193571	0.0129439	-0.0370804	0.159655	-0.0496603	-0.0955371
AT1G04510	AT1G04510.2 | Symbols: MAC3A | MOS4-associated complex 3A | chr1:1226749-1230592 FORWARD LENGTH=523;AT1G04510.1 | Symbols: MAC3A | MOS4-associated complex 3A | chr1:1226749-1230592 FORWARD LENGTH=523	0	nucleus	Protein	16	15.027	198.67													-0.16502		-0.446481	-0.403682	0.355102			0.191905		0.124158		0.361942	0.161613	0.457492	0.0442622							-0.0306412		0.310825	0.193845	-0.0987052	-0.528529
AT1G04530	AT1G04530.1 | Symbols: TPR4 | Tetratricopeptide repeat (TPR)-like superfamily protein | chr1:1234456-1235895 REVERSE LENGTH=310	0	cytosol	Protein	6	56.881	17.086							0.268749	0.434247	0.348031	0.577763	0.500124	0.664951	0.0849445	0.358646	-0.059826	0.18021	-0.0569242	0.00261708	0.128448	0.675596	0.480433	0.741028	0.973737	0.0549665	0.856072	0.207182	0.333372	0.430272	0.665384	0.104427	0.180244	0.923805	0.949021	0.0662967	0.0154327	0.0327342	-0.0285078	0.12577	0.186054
AT1G04630	AT1G04630.1 | Symbols: MEE4 | GRIM-19 protein | chr1:1289921-1290986 REVERSE LENGTH=143	0	mitochondrion	Protein	6	34.553	58.025													0.771318		0.472584	1.07005								0.0110171	0.96588	-0.0443366	0.823807							0.146137		-0.135992	0.428265
AT1G04640	AT1G04640.2 | Symbols: LIP2 | lipoyltransferase 2 | chr1:1292541-1293248 FORWARD LENGTH=235;AT1G04640.1 | Symbols: LIP2 | lipoyltransferase 2 | chr1:1292541-1293248 FORWARD LENGTH=235	0	mitochondrion	Protein	2	16.125	7.5916							0.00270588	0.0220668	0.810392	0.872935	0.0906935	0.275922	-0.271133	-0.118755	-0.256359	-0.213051	-0.356572	-0.410928	0.347703	0.363244	0.356152	0.0125479	0.0385384	0.050933	0.826547	0.0947497	0.614089	0.701628	0.85005	0.0761927	0.144791	0.264746	0.556369	-0.0274933	0.0104264	-0.304382	0.211466	-0.0738461	0.0188686
AT1G04690	AT1G04690.1 | Symbols: KAB1, KV-BETA1 | potassium channel beta subunit 1 | chr1:1313662-1315420 FORWARD LENGTH=328	0	plasma membrane	Protein	7	26.421	85.293							0.00242243	0.0206117	0.0938018	0.40446	0.155432	0.353745	0.258559	0.394304	0.0175567	0.0321141	0.218944	0.629879	0.155382	0.916072	0.863476	0.180931	0.00212513	-0.286303	0.0794855	-0.148252	0.385042	0.105097	0.332865	0.0532066	0.114727	0.190842	0.513996	0.134642	0.134305	-0.0977529	0.108459	0.0148012	0.513398
AT1G04710	AT1G04710.1 | Symbols: KAT1, PKT4 | peroxisomal 3-ketoacyl-CoA thiolase 4 | chr1:1321941-1324556 FORWARD LENGTH=443	0	peroxisome	Protein	14	36.538	131.47							0.679537	0.802791	0.0286127	0.324094	0.809893	0.878826	-0.0485029	0.698263	-0.208002	-0.536768	-0.24797	0.0519626	0.0636349	0.468609	0.197811	0.335512	0.701767	-0.148463	0.639432	-0.411226	0.0793282	0.264239	0.520929	0.113421	0.19099	0.148292	0.486142	0.123219	0.235862	-0.114365	-0.288356	0.548168	0.234786
AT1G04750	AT1G04750.2 | Symbols: VAMP7B, VAMP721, ATVAMP721, AT VAMP7B | vesicle-associated membrane protein 721 | chr1:1331857-1333426 REVERSE LENGTH=181;AT1G04750.1 | Symbols: VAMP7B, VAMP721, ATVAMP721, AT VAMP7B | vesicle-associated membrane protein 721 | chr1:1	0	plasma membrane	Protein	4	46.611	42.088													0.124064			0.292752	-0.044623							0.0347169	0.857818	0.0862732	0.567991							0.576208	1.00518			0.147233
AT1G04810	AT1G04810.1 | Symbols: | 26S proteasome regulatory complex, non-ATPase subcomplex, Rpn2/Psmd1 subunit | chr1:1350304-1355261 FORWARD LENGTH=1001	0	cytosol,nucleus	Protein	2	20.507	9.3831																								0.243906	0.201828	0.123002	0.545794
AT1G04850	AT1G04850.1 | Symbols: | ubiquitin-associated (UBA)/TS-N domain-containing protein | chr1:1365311-1368706 REVERSE LENGTH=413	0	nucleus	Protein	2	108.86	2.9273							0.161889	0.314174	0.0629455	0.364193	0.0488383	0.216936	0.155056	0.462169	0.255457	-0.39245	0.520764	-0.0706603	0.166279	0.417184	0.089397	0.0446637	0.39577	-0.0269849	0.909505	-0.0358984	0.862427	0.668377	0.827405	0.0896506	0.162278	0.0755118	0.456854	0.0649233	0.740824	0.323429	-0.0550144	-0.0188712	-0.66575
AT1G04870	AT1G04870.2 | Symbols: PRMT10, ATPRMT10 | protein arginine methyltransferase 10 | chr1:1373485-1375598 REVERSE LENGTH=383;AT1G04870.1 | Symbols: PRMT10, ATPRMT10 | protein arginine methyltransferase 10 | chr1:1373485-1375128 REVERSE LENGTH=280	0	cytosol	Protein	4	46.603	15.527							0.938436	0.968369	0.142976	0.443226	0.917364	0.944628	-0.0053006	0.159763	-0.257318	-0.204884	0.167281	0.108656	0.289461	0.326593	0.115213	0.251147	0.44949	0.170186	0.426606	-0.0628069	0.789581	0.43084	0.665551	0.0112364	0.0476767	0.0331851	0.48571	-0.046679	0.33153	-0.0231247	-0.206102	-0.094879	-0.240819
AT1G04970	AT1G04970.1 | Symbols: | lipid-binding serum glycoprotein family protein | chr1:1411216-1413431 FORWARD LENGTH=488;AT1G04970.2 | Symbols: | lipid-binding serum glycoprotein family protein | chr1:1411924-1413431 FORWARD LENGTH=349	0	vacuole	Protein	4	43.129	19.266							0.264913	0.431125	0.884891	0.915672	0.497231	0.662899	-0.129129	-0.017817	-0.213563	0.0292369	-0.145399	-0.298104	0.971785	0.369629	0.887419	0.486675	0.17003	-0.405953	0.0179694	-0.340196	0.0341353	0.322078	0.574743	0.159206	0.238686	0.97914	0.98663	-0.0964476	-0.105348	-0.182067	-0.0229469	-0.0289509	-0.142925
AT1G04980	AT1G04980.1 | Symbols: ATPDIL2-2, ATPDI10, PDI10, PDIL2-2 | PDI-like 2-2 | chr1:1413869-1416120 REVERSE LENGTH=447	0	endoplasmic reticulum	Protein	4	53.493	21.464							0.0243156	0.09213	0.0172141	0.293037	0.860976	0.911094	0.176925	0.226431	0.342697	0.588561	-0.128294	-0.144769	0.35883	0.0139811	0.00720222	0.338623	0.497363	-0.404974	0.115984	-0.253671	0.320656	0.255216	0.51008	0.426635	0.500562	0.160603	0.49461	0.0892303	0.0868369	0.0867845	0.462442	-0.0592519	-0.13066
AT1G05010	AT1G05010.1 | Symbols: EFE, ACO4, EAT1 | ethylene-forming enzyme | chr1:1431419-1432695 REVERSE LENGTH=323	1	golgi	Protein	8	48.403	34.732							0.000459211	0.00672596	0.824758	0.880041	0.514888	0.673931	0.174275	0.273881	0.169926	0.175705	0.133092	0.118771	0.0783678	0.0235641	0.0705074	0.25612	0.311723	-0.620228	0.00861565	-0.489117	0.0249381	0.217318	0.471397	0.314669	0.394596	0.348673	0.594385	0.0597047	0.0374792	0.0974542	-0.0732042	0.00540419	0.23139
AT1G05090	AT1G05090.1 | Symbols: | dentin sialophosphoprotein-related | chr1:1463202-1465622 FORWARD LENGTH=706;AT4G20720.1 | Symbols: | dentin sialophosphoprotein-related | chr4:11105409-11107841 FORWARD LENGTH=729	0	nucleus	Protein	21	36.676	323.31																								0.0960267		0.1043
AT1G05180	AT1G05180.3 | Symbols: AXR1 | NAD(P)-binding Rossmann-fold superfamily protein | chr1:1498524-1501469 REVERSE LENGTH=422;AT1G05180.2 | Symbols: AXR1 | NAD(P)-binding Rossmann-fold superfamily protein | chr1:1498357-1501469 REVERSE LENGTH=436;AT1G05180.1 |	0	cytosol	Protein	2	77.262	4.5857													0.361536		-0.403527	1.1266								0.156097	0.524662	-0.0655008	0.800205							-0.0648445		-0.408415	0.00354602	0.210336
AT1G05190	AT1G05190.1 | Symbols: emb2394 | Ribosomal protein L6 family | chr1:1502515-1503738 REVERSE LENGTH=223	0	plastid	Protein	2	47.519	3.3156							0.855877	0.916922	0.0682639	0.380032	0.142023	0.339494	0.026419	0.40476	-0.501546	-0.508112	0.175789	0.561205	0.296682	0.0837606	0.0347102	0.302432	0.326976	-0.187839	0.214374	0.00207735	0.991057	0.740851	0.870988	0.277622	0.358853	0.158776	0.492647	-0.052824	0.701796	-0.221631	-0.544225	-0.255012	0.0549513
AT1G05250	AT1G05250.1 | Symbols: | Peroxidase superfamily protein | chr1:1525924-1527169 REVERSE LENGTH=325;AT1G05240.1 | Symbols: | Peroxidase superfamily protein | chr1:1521202-1522447 FORWARD LENGTH=325	0	extracellular	Protein	15	24.705	139.61							0.043433	0.132918	0.249601	0.517294	0.649864	0.767074	0.242422	0.669621	0.400045	0.158556	0.127993	-0.144104	0.0146394	0.327612	0.609036	0.47379	0.476548	0.0372841		0		0.836723	0.924446	0.948182	0.955767	0.730525	0.825365	-0.0199044	0.0314129	0.177198	0.0141194	-0.088578	-0.233674
AT1G05260	AT1G05260.1 | Symbols: RCI3, RCI3A | Peroxidase superfamily protein | chr1:1529827-1531271 FORWARD LENGTH=326	0	extracellular	Protein	13	35.624	126.91							0.283096	0.452216	0.351926	0.579979	0.0138776	0.132264	-0.133068	-0.129179	-0.11297	0.228819	-0.0658502	-0.586162	0.710863	0.68621	0.382884	0.664714	0.126522	0.0186925	0.953877	0.307568	0.10839	0.105149	0.332302	0.0297731	0.0807888	0.115292	0.467951	-0.171844	-0.69189	-0.110485	0.119613	0.0798262	-0.256285
AT1G05350	AT1G05350.1 | Symbols: | NAD(P)-binding Rossmann-fold superfamily protein | chr1:1560891-1564005 REVERSE LENGTH=431	0	cytosol	Protein	12	34.905	323.31							0.206978	0.369299	0.607152	0.740398	0.768436	0.849809	0.172059	0.54069	0.0535909	-0.130614	0.205606	0.191019	0.194393	0.818762	0.672882	0.449895	0.615501	-0.242522	0.328093	-0.580284	0.00306923	0.0307345	0.187119	0.0904788	0.163268	0.83609	0.89015	0.229638	0.351158	0.302751	0.078273	0.0869493	0.329059
AT1G05520	AT1G05520.1 | Symbols: | Sec23/Sec24 protein transport family protein | chr1:1631126-1635703 REVERSE LENGTH=783	0	endoplasmic reticulum,golgi	Protein	10	47.02	49.804													0.00838529			-0.250015	0.259947	0.0152232			0.632843	0.325812	0.976513	0.173442	0.446835	0.424613	0.0167116							0.234573	0.127405	0.47401	0.0195883	0.317289
AT1G05620	AT1G05620.2 | Symbols: URH2 | uridine-ribohydrolase 2 | chr1:1679609-1681527 FORWARD LENGTH=302;AT1G05620.1 | Symbols: URH2 | uridine-ribohydrolase 2 | chr1:1679286-1681527 FORWARD LENGTH=322	0	cytosol	Protein	9	86.356	27.451													0.246929	0.0588806	0.531031	0.364679	-0.0958022	0.375859	0.818429	0.233827	0.294887	0.759318		0.387933	0.0546047	0.123938	0.586618							0.18831	0.229979	0.415259	0.123924	-0.0938675	0.266256
AT1G05850	AT1G05850.1 | Symbols: POM1, ERH2, ELP1, CTL1, ELP, HOT2, ATCTL1 | Chitinase family protein | chr1:1766833-1768117 REVERSE LENGTH=321	0	extracellular	Protein	4	32.528	33.942							0.347006	0.515952	0.537236	0.700071	0.0982792	0.286283	-0.173516	-0.250565	0.0828283	-0.0671683	0.131341	-0.764018	0.647512	0.844066	0.895643	0.586797	0.0235221	-0.267562	0.0810985	-0.196547	0.184898	0.186299	0.432607	0.289604	0.371359	0.219649	0.524768	-0.246139	-0.46104	-0.210418	0.245943	0.178012	-0.983192
AT1G06000	AT1G06000.1 | Symbols: | UDP-Glycosyltransferase superfamily protein | chr1:1820495-1821802 REVERSE LENGTH=435	0	cytosol	Protein	5	35.579	27.475							0.00281634	0.0227159	0.455519	0.648696	0.673861	0.784395	0.460855	0.879075	0.181476	0.136022	0.568732	0.538969	0.0828892	0.465772	0.664805	0.0518806	0.176507	0.226923	0.498343	0.598944	0.0173296	0.0524766	0.239115	0.0134656	0.0527343	0.410003	0.626351	0.210409	0.488839	0.339015	0.0028956	0.291944	-0.0706492
AT1G06060	AT1G06060.1 | Symbols: | LisH and RanBPM domains containing protein | chr1:1833071-1834516 FORWARD LENGTH=213	0	cytosol	Protein	13	48.122	68.086																								0.209899	0.337319	0.341054	0.0622092
AT1G06110	AT1G06110.1 | Symbols: SKIP16 | SKP1/ASK-interacting protein 16 | chr1:1853237-1854938 REVERSE LENGTH=436	0	cytosol	Protein	2	24.556	6.5134																								-0.0468266	0.878092	-0.254106	0.22559
AT1G06130	AT1G06130.2 | Symbols: GLX2-4 | glyoxalase 2-4 | chr1:1858034-1860640 REVERSE LENGTH=330;AT1G06130.1 | Symbols: GLX2-4 | glyoxalase 2-4 | chr1:1858034-1860640 REVERSE LENGTH=331	0	mitochondrion	Protein	2	48.975	2.7365							0.752435	0.85166	0.454142	0.647988	0.0248621	0.166407	-0.0271517	0.243174	-0.128305	0.0066072	-0.254679	-0.00255615	0.447405	0.348343	0.97211	0.14011	0.986535	0.157512	0.398586	0.206383	0.20944	0.864735	0.935075	0.00263682	0.0202693	0.0591943	0.479176	0.0118091	-0.317075	-0.0304859	0.137675	-0.0723463	0.341278
AT1G06190	AT1G06190.2 | Symbols: | Rho termination factor | chr1:1892589-1894078 REVERSE LENGTH=292;AT1G06190.1 | Symbols: | Rho termination factor | chr1:1892467-1894078 REVERSE LENGTH=401	0	plastid	Protein	7	36.496	120.75																								0.033455	0.880425	0.0654772	0.721684
AT1G06210	AT1G06210.2 | Symbols: | ENTH/VHS/GAT family protein | chr1:1897567-1898494 FORWARD LENGTH=279;AT1G06210.1 | Symbols: | ENTH/VHS/GAT family protein | chr1:1897567-1898986 FORWARD LENGTH=383	0	nucleus	Protein	2	32.596	9.1589																								-0.168954	0.446031	-0.120232	0.579088							0.148564		0.148564
AT1G06220	AT1G06220.2 | Symbols: MEE5 | Ribosomal protein S5/Elongation factor G/III/V family protein | chr1:1900524-1904583 FORWARD LENGTH=987;AT1G06220.1 | Symbols: MEE5, CLO, GFA1 | Ribosomal protein S5/Elongation factor G/III/V family protein | chr1:1900524-1904	0	nucleus	Protein	4	31.38	25.7							0.239641	0.406629	0.0427199	0.347541	0.250136	0.458973	0.177911	0.444578	-0.393465	-0.443168	0.764186	0.517426	0.356697	0.16724	0.304985	0.018876	0.0774106	-0.450751	0.0276712	-0.305765	0.120081	0.741646	0.871217	0.00395011	0.0264375	0.137954	0.477078	0.0443264	0.684502	0.166617	-0.40529	-0.113483	-0.110714
AT1G06290	AT1G06290.1 | Symbols: ACX3, ATACX3 | acyl-CoA oxidase 3 | chr1:1922423-1926002 FORWARD LENGTH=675	0	peroxisome	Protein	11	110.44	37.036													0.184078		-0.492052	0.321252	0.148513	0.758598				0.683479	0.00580165	-0.0511229	0.867787	-0.252415	0.233538							0.266355	0.4741	0.0118166		0.0294921	0.550011
AT1G06400	AT1G06400.1 | Symbols: ARA2, ATRABA1A, ATRAB11E, ARA-2 | Ras-related small GTP-binding family protein | chr1:1951089-1952686 REVERSE LENGTH=216	0	cytosol	Protein	10	75.675	52.816													-0.290108	-0.57778	-0.719371	-0.227372	0.132527	-0.0585423		0.255324	0.620783	0.48718		-0.197258	0.334806	-0.253196	0.156259							-0.215804	0.0565761	-0.310127	-0.0384272	-0.57124
AT1G06410	AT1G06410.1 | Symbols: ATTPS7, TPS7, ATTPSA | trehalose-phosphatase/synthase 7 | chr1:1955413-1958153 FORWARD LENGTH=851	0	cytosol	Protein	2	23.927	18.356							0.154348	0.304967	0.661862	0.779362	0.27432	0.483466	0.404686	0.00583029	0.23088	-0.0203957	1.0656	0.741517	0.991452	0.652769	0.978355	0.0559255	0.374986	-0.319436	0.0148504	-0.0322949	0.854383	0.570615	0.760295	0.0437019	0.101318	0.672276	0.788448	0.141175	0.141761	0.431561	-0.26063	-0.283367	0.67655
AT1G06430	AT1G06430.1 | Symbols: FTSH8 | FTSH protease 8 | chr1:1960214-1962525 REVERSE LENGTH=685	0	plastid	Protein	10	96.687	53.047							0.320213	0.490738	0.810304	0.87316	0.106085	0.296132	0.113089	0.0729373	-0.0254264	0.148237	0.00228814	0.367407	0.881788	0.885945	0.263822	0.985729	0.091738	-0.135153	0.673148	-0.333382	0.170571	0.0481292	0.229783	0.109305	0.186443	0.225708	0.533524	0.15897	0.301501	-0.200691	0.293576	0.13697	0.263493
AT1G06460	AT1G06460.1 | Symbols: ACD32.1, ACD31.2 | alpha-crystallin domain 32.1 | chr1:1967308-1969414 REVERSE LENGTH=285	0	peroxisome	Protein	5	73.198	50.095							0.757706	0.855325	0.437492	0.637198	0.792158	0.868219	-0.0375858	-0.251486	-0.0295212	0.416606	-0.174501	-0.149027	0.611939	0.883921	0.0254339	0.380354	0.537419	-0.158012	0.405324	-0.53933	0.000211198	0.180388	0.426398	0.000123079	0.00371306	0.00673929	0.574426	0.107773	-0.265152	-0.272209	0.336072	0.189472	0.550684
AT1G06510	AT1G06510.1 | Symbols: | unknown protein; FUNCTIONS IN: molecular_function unknown; INVOLVED IN: biological_process unknown; LOCATED IN: chloroplast; EXPRESSED IN: 21 plant structures; EXPRESSED DURING: 13 growth stages; Has 376 Blast hits to 369 proteins	0	plastid	Protein	6	31.222	90.558																								-0.348354	0.180439	-0.373906	0.108599							0.0270185	0.0270185
AT1G06530	AT1G06530.1 | Symbols: | Tropomyosin-related | chr1:2001625-2002596 FORWARD LENGTH=323	0	mitochondrion	Protein	4	30.807	9.8751							0.00187084	0.0172118	0.149429	0.448593	0.0842206	0.26843	-0.529814	-1.18216	-0.0909531	-0.0834775	-0.50862	-0.783864	0.0355907	0.698792	0.790074	0.194924	0.0893111	0.218244	0.232928	0.229761	0.16739	0.015247	0.136376	0.0155834	0.0567344	0.0808272	0.45307	-0.408675	-0.58777	-0.184766	0.069823	-0.0717981	-1.26887
AT1G06550	AT1G06550.1 | Symbols: | ATP-dependent caseinolytic (Clp) protease/crotonase family protein | chr1:2003834-2006564 REVERSE LENGTH=387	0	peroxisome	Protein	8	36.119	65.237													0.19437	-0.0520341	0.0709791	0.26455	0.232422	0.455933	0.788027	0.617531	0.734992	0.707707		-0.198632	0.494662	-0.258885	0.296187							-0.108291	0.0922499	0.343006	-0.418467	-0.236568	-0.321677
AT1G06570	AT1G06570.1 | Symbols: PDS1, HPD | phytoene desaturation 1 | chr1:2012015-2013543 REVERSE LENGTH=473;AT1G06570.2 | Symbols: PDS1, HPD | phytoene desaturation 1 | chr1:2012173-2013543 REVERSE LENGTH=418	0	mitochondrion	Protein	6	43.257	24.957							0.71209	0.82276	0.00684399	0.272372	0.84361	0.900156	-0.043389	0.345014	-0.407759	0.126895	-0.79448	0.513385	0.405968	0.0207302	0.571453	0.0358501	0.0291107	-0.156115	0.651197	-0.24501	0.401433	0.254233	0.509169	0.147114	0.226294	0.0161364	0.50283	0.103722	0.167363	-0.208187	0.0635747	-0.217588	0.713448
AT1G06650	AT1G06650.2 | Symbols: | 2-oxoglutarate (2OG) and Fe(II)-dependent oxygenase superfamily protein | chr1:2035909-2037186 FORWARD LENGTH=369;AT1G06650.1 | Symbols: | 2-oxoglutarate (2OG) and Fe(II)-dependent oxygenase superfamily protein | chr1:2035909-203	0	cytosol	Protein	9	51.92	62.915							0.40743	0.573362	0.50022	0.676688	0.620388	0.748174	0.104044	0.268432	-0.220709	0.043209	-0.0114738	0.440762	0.596823	0.299936	0.867792	0.968901	0.136181	-0.068176	0.814644	-0.349139	0.0690631	0.972487	0.986788	0.699668	0.739744	0.147408	0.485995	0.00344997	0.137068	-0.236586	-0.229022	-0.126764	0.472553
AT1G06680	AT1G06680.1 | Symbols: PSBP-1, OEE2, PSII-P, OE23 | photosystem II subunit P-1 | chr1:2047940-2049186 FORWARD LENGTH=263;AT1G06680.2 | Symbols: PSBP-1, OEE2, PSII-P | photosystem II subunit P-1 | chr1:2048076-2049186 FORWARD LENGTH=219	0	plastid	Protein	7	42.02	22.329							0.0238949	0.0910045	0.296451	0.548742	0.00572391	0.0921143	-0.311914	-0.650712	-0.0537044	0.0968297	-0.333497	-0.618488	0.10186	0.834556	0.767313	0.214644	0.097853	-0.00113109	0.996378	0.00960578	0.964426	0.03002	0.185893	0.0012288	0.0130442	0.0975921	0.461373	-0.264295	-0.702149	-0.299337	0.0371616	0.197835	-0.554985
AT1G06690	AT1G06690.1 | Symbols: | NAD(P)-linked oxidoreductase superfamily protein | chr1:2049742-2052039 REVERSE LENGTH=377	0	plastid	Protein	19	28.095	323.31							0.123197	0.266295	0.58394	0.726227	0.0826981	0.26559	-0.141156	-0.0257711	-0.0320487	-0.0867222	-0.434297	-0.126939	0.902882	0.851659	0.756619	0.0356857	0.508888	-0.3437	0.222622	-0.122933	0.686509	0.0306924	0.187256	0.000222747	0.00508861	0.139695	0.47684	-0.154295	-0.421752	-0.169696	-0.271667	-0.01922	0.110859
AT1G06820	AT1G06820.1 | Symbols: CRTISO, CCR2 | carotenoid isomerase | chr1:2093145-2096220 REVERSE LENGTH=595	0	plastid	Protein	7	41.497	68.362							0.749259	0.849371	0.763508	0.843727	0.680954	0.7886	-0.0357904	-0.044015	-0.182359	-0.214799	0.171716	0.0905049	0.883485	0.568461	0.48868	0.3524	0.56361	0.42636	0.0611956	0.196523	0.411639	0.486353	0.702268	0.268678	0.350892	0.383629	0.609851	0.055668	-0.0765798	0.164417	0.241033	-0.196714	0.146183
AT1G06840	AT1G06840.1 | Symbols: | Leucine-rich repeat protein kinase family protein | chr1:2097854-2103208 REVERSE LENGTH=953	0	plasma membrane	Protein	6	65.428	17.844																								0.0210406	0.962819	0.0583368	0.87132							0.00641295				0.0546396	-0.0418137
AT1G06900	AT1G06900.1 | Symbols: | Insulinase (Peptidase family M16) family protein | chr1:2115155-2120635 REVERSE LENGTH=1024	0	cytosol	Protein	2	105.62	4.4717																								0.310374	0.228748	0.180307	0.50328
AT1G06950	AT1G06950.1 | Symbols: ATTIC110, TIC110 | translocon at the inner envelope membrane of chloroplasts 110 | chr1:2130303-2135563 REVERSE LENGTH=1016	0	plastid	Protein	2	117.17	28.471							0.0533297	0.152578	0.103848	0.409962	0.315129	0.516159	0.306146	0.872716	-0.103288	-0.312557	0.51696	0.556901	0.0709525	0.746626	0.332453	0.0574193	0.249441	-0.45556	0.0355412	-0.392071	0.051228	0.0380643	0.205038	0.0272055	0.0768435	0.140751	0.478753	0.288133	0.979396	0.306191	-0.0251959	0.0333978	0.146877
AT1G06960	AT1G06960.2 | Symbols: | RNA-binding (RRM/RBD/RNP motifs) family protein | chr1:2135930-2137533 FORWARD LENGTH=228;AT1G06960.1 | Symbols: | RNA-binding (RRM/RBD/RNP motifs) family protein | chr1:2135930-2137533 FORWARD LENGTH=229;AT1G06960.3 | Symbols:	0	nucleus	Protein	46	112.12	323.31													0.196998	0.199255	-0.190124	0.70962		0.0692418	0.664097				0.812891	-0.115411	0.699534	-0.238734	0.305356							-0.133711	-0.181887	-0.463432	0.473509		-0.363031
AT1G07010	AT1G07010.2 | Symbols: | Calcineurin-like metallo-phosphoesterase superfamily protein | chr1:2152949-2154968 FORWARD LENGTH=385;AT1G07010.1 | Symbols: | Calcineurin-like metallo-phosphoesterase superfamily protein | chr1:2152949-2154968 FORWARD LENGTH=38	0	peroxisome	Protein	2	26.124	5.3975																								-0.0373486	0.927348	0.13118	0.67402							0.128906					0.128906
AT1G07040	AT1G07040.1 | Symbols: | unknown protein; INVOLVED IN: biological_process unknown; LOCATED IN: chloroplast; EXPRESSED IN: 24 plant structures; EXPRESSED DURING: 14 growth stages; BEST Arabidopsis thaliana protein match is: unknown protein (TAIR:AT1G27030.	0	plastid	Protein	2	43.292	21.807							0.0166831	0.0717008	0.917052	0.937424	0.12023	0.312513	-0.226246	-0.226581	-0.116171	-0.162931	-0.257287	-0.368258	0.464722	0.565662	0.358211	0.193888	0.0422815	-0.191907	0.415728	-0.259425	0.211263	0.216528	0.470036	0.0459967	0.104794	0.791172	0.858412	-0.0903373	-0.137691	0.0427313	-0.0171495	-0.118155	-0.221422
AT1G07080	AT1G07080.1 | Symbols: | Thioredoxin superfamily protein | chr1:2170069-2171861 FORWARD LENGTH=265	0	extracellular	Protein	11	40.637	92.567							0.381894	0.551395	0.837963	0.888657	0.189784	0.391944	0.12794	-0.153472	0.223388	0.368179	0.0869211	0.114682	0.723232	0.420546	0.347796	0.369212	0.772044	-0.275257	0.0366978	-0.0879191	0.558985	0.822123	0.915999	0.0180661	0.0619594	0.119091	0.471482	-0.0314981	-0.55907	-0.458322	0.234057	0.260918	0.364927
AT1G07110	AT1G07110.1 | Symbols: F2KP, ATF2KP, FKFBP | fructose-2,6-bisphosphatase | chr1:2178363-2183980 REVERSE LENGTH=744	0	cytosol	Protein	4	29.698	118.12													-0.213721			-0.215496	-0.515749	0.0900823					0.743261	0.30541	0.180482	0.356259	0.0781145							-0.0481823		-0.306415	-0.0908527		0.252721
AT1G07140	AT1G07140.1 | Symbols: SIRANBP | Pleckstrin homology (PH) domain superfamily protein | chr1:2192360-2193688 REVERSE LENGTH=228	0	cytosol	Protein	5	82.558	40.589							0.000125079	0.00261158	0.602746	0.739004	0.365783	0.554702	-0.505323	-0.667276	-0.495951	-0.499243	-0.162367	-0.701778	0.106341	0.0486476	0.0534123	0.301338	0.0698626	0.0341691	0.891158	0.129366	0.4886	0.0486746	0.231244	0.00453814	0.0284665	0.0729297	0.466557	-0.214384	-0.0876766	0.0885103	0.0263511	-0.294749	-0.804355
AT1G07210	AT1G07210.1 | Symbols: | Ribosomal protein S18 | chr1:2215320-2216668 FORWARD LENGTH=261	0	mitochondrion	Protein	6	25.601	232.01													-0.251502	-0.0451278	-0.436647	0.24412	-0.443457	-0.576398	0.938822	0.177876	0.562617	0.0626458		0.114922	0.49352	0.00872641	0.966163	0.0159516	0.140084	0.943798	0.952342	0.875482	0.917262	-0.468919	-0.788044	-0.546615	-0.216494	-0.457255	-0.336188
AT1G07240	AT1G07240.1 | Symbols: UGT71C5 | UDP-glucosyl transferase 71C5 | chr1:2223889-2225331 FORWARD LENGTH=480	0	plasma membrane	Protein	3	29.619	20.523													0.240531			0.120003		0.361058						-0.0172035	0.95963	-0.0294781	0.917116							0.445219		0.445219
AT1G07250	AT1G07250.1 | Symbols: UGT71C4 | UDP-glucosyl transferase 71C4 | chr1:2225963-2227402 FORWARD LENGTH=479	0	cytosol	Protein	2	52.646	6.6773																								0.0812957	0.72867	0.440733	0.00586557
AT1G07310	AT1G07310.1 | Symbols: | Calcium-dependent lipid-binding (CaLB domain) family protein | chr1:2247775-2248833 REVERSE LENGTH=352	0	nucleus	Protein	2	52.843	6.004							0.201253	0.362378	0.0444734	0.357853	0.923166	0.948282	-0.160142	-0.393078	0.14452	0.45284	-0.267338	-0.737652	0.0883	0.358646	0.0433623	0.456693	0.174376	0.124032	0.65197	0.149931	0.540776	0.046064	0.228194	0.00421063	0.0270564	0.304754	0.572376	-0.224363	-0.555808	-0.318348	-0.207898	0.189538	-0.2293
AT1G07320	AT1G07320.1 | Symbols: RPL4 | ribosomal protein L4 | chr1:2249190-2250189 FORWARD LENGTH=282;AT1G07320.4 | Symbols: RPL4 | ribosomal protein L4 | chr1:2249190-2250173 FORWARD LENGTH=278;AT1G07320.3 | Symbols: RPL4 | ribosomal protein L4 | chr1:2249190-2250	0	plastid	Protein	5	39.013	30.668							0.51673	0.671338	0.637828	0.763578	0.0952375	0.281601	0.0607417	-0.186278	0.142694	0.204001	-0.0314639	0.174756	0.461195	0.52229	0.346188	0.889683	0.328305	0.175962	0.198221	0.046206	0.775852	0.443316	0.672633	0.000216662	0.00503093	0.0376723	0.476744	-0.0596204	-0.388315	-0.286156	-0.0979449	0.179813	0.294501
AT1G07360	AT1G07360.1 | Symbols: | CCCH-type zinc fingerfamily protein with RNA-binding domain | chr1:2260562-2262795 REVERSE LENGTH=481;AT2G29580.1 | Symbols: | CCCH-type zinc fingerfamily protein with RNA-binding domain | chr2:12652011-12654158 FORWARD LENGTH=48	0	nucleus	Protein	13	30.558	241.74																								0.113713	0.596964	0.0887326	0.668706
AT1G07370	AT1G07370.1 | Symbols: PCNA1, ATPCNA1 | proliferating cellular nuclear antigen 1 | chr1:2263204-2264382 FORWARD LENGTH=263	0	nucleus	Protein	4	53.587	33.15							0.366859	0.536529	0.357459	0.584194	0.272854	0.482615	-0.0780796	0.0679491	-0.071816	0.147496	-0.162479	-0.371548	0.681638	0.792685	0.175891	0.344395	0.134567	0.207233	0.404811	0.0631134	0.822591	0.957934	0.979912	0.790554	0.819394	0.818458	0.877504	-0.00445365	-0.077572	-0.0613055	0.0124726	0.190754	-0.0866168
AT1G07440	AT1G07440.1 | Symbols: | NAD(P)-binding Rossmann-fold superfamily protein | chr1:2286436-2287665 REVERSE LENGTH=266;AT1G07440.2 | Symbols: | NAD(P)-binding Rossmann-fold superfamily protein | chr1:2286700-2287665 REVERSE LENGTH=207	0	peroxisome	Protein	3	29.122	22.334							0.0293741	0.103566	0.428205	0.628019	0.0165929	0.142467	0.220327	0.515023	0.0405562	-0.000729636	0.202922	0.343861	0.102154	0.861236	0.997618	0.247497	0.0987359	-0.182206	0.520122	-0.153754	0.562524	0.178496	0.424001	0.236225	0.319747	0.312766	0.576221	0.146527	0.373498	0.328437	0.303324	-0.0564957	-0.216127
AT1G07700	AT1G07700.1 | Symbols: | Thioredoxin superfamily protein | chr1:2380214-2381127 FORWARD LENGTH=204;AT1G07700.3 | Symbols: | Thioredoxin superfamily protein | chr1:2380297-2381127 FORWARD LENGTH=217;AT1G07700.2 | Symbols: | Thioredoxin superfamily protei	0	plastid	Protein	6	28.332	70.559																								0.00711571	0.985395	-0.0591171	0.84352
AT1G07705	AT1G07705.1 | Symbols: | NOT2 / NOT3 / NOT5 family | chr1:2382090-2385282 FORWARD LENGTH=546;AT1G07705.2 | Symbols: | NOT2 / NOT3 / NOT5 family | chr1:2382090-2385856 FORWARD LENGTH=614	0	nucleus	Protein	7	11.409	63.978																								-0.00287054	0.994028	-0.227542	0.357225
AT1G07750	AT1G07750.1 | Symbols: | RmlC-like cupins superfamily protein | chr1:2404300-2405863 REVERSE LENGTH=356	0	cytosol	Protein	2	23.011	5.5293							0.472349	0.630942	0.140435	0.439512	0.0143294	0.133545	0.0423936	0.216853	0.231698	-0.00674317	-0.0472751	-0.182565	0.252635	0.0793631	0.962972	0.718743	0.0918986	0.545698	0.0333005	0.599355	0.00950279	0.884941	0.944937	0.0751467	0.143179	0.0825247	0.451239	0.0063507	-0.0253166	0.248772	-0.00986319	-0.0281694	-0.153669
AT1G07830	AT1G07830.1 | Symbols: | ribosomal protein L29 family protein | chr1:2422549-2423392 FORWARD LENGTH=144	0	mitochondrion	Protein	5	57.405	10.387							0.139987	0.286594	0.100957	0.409529	0.451862	0.627408	-0.289265	-0.67943	0.14603	0.297281	-0.0180636	-1.19214	0.0918981	0.714952	0.557566	0.965453	0.0648287	-0.169862	0.364158	-0.228023	0.161362	0.142001	0.37754	0.0889323	0.161381	0.612336	0.752246	-0.251439	-0.336867	-0.217931	0.0306159	-0.00628985	-0.726723
AT1G07890	AT1G07890.8 | Symbols: APX1, MEE6, CS1, ATAPX1, ATAPX01 | ascorbate peroxidase 1 | chr1:2438005-2439435 FORWARD LENGTH=250;AT1G07890.7 | Symbols: APX1, MEE6, CS1, ATAPX1, ATAPX01 | ascorbate peroxidase 1 | chr1:2438005-2439435 FORWARD LENGTH=250;AT1G07890.	1	cytosol	Protein	15	38.31	173.15							0.0393737	0.124373	0.0267525	0.321576	0.106598	0.296441	-0.12461	-0.388823	0.143607	-0.177241	0.0841761	-0.284768	0.0271561	0.205961	0.341132	0.372236	0.0808845	0.194045	0.384288	0.504899	0.00364138	0.132928	0.366531	0.0043878	0.0278246	0.0682933	0.466779	-0.112748	-0.124838	0.091327	-0.0505241	0.0620366	-0.54174
AT1G07960	AT1G07960.3 | Symbols: ATPDIL5-1, PDIL5-1 | PDI-like 5-1 | chr1:2467681-2468831 FORWARD LENGTH=146;AT1G07960.2 | Symbols: ATPDIL5-1, PDIL5-1 | PDI-like 5-1 | chr1:2467681-2468831 FORWARD LENGTH=146;AT1G07960.1 | Symbols: ATPDIL5-1, PDIL5-1 | PDI-like 5-1 |	0	extracellular	Protein	3	14.804	66.265																								-0.158328	0.366508	-0.307334	0.02999
AT1G08110	AT1G08110.3 | Symbols: | lactoylglutathione lyase family protein / glyoxalase I family protein | chr1:2535702-2537630 FORWARD LENGTH=185;AT1G08110.2 | Symbols: | lactoylglutathione lyase family protein / glyoxalase I family protein | chr1:2535702-2537630	0	peroxisome	Protein	3	16.886	31.092							0.0123744	0.0602154	0.0420765	0.346132	0.0924779	0.276776	-0.288508	-0.745061	-0.109625	0.31758	-0.415362	-0.490071	0.00822824	0.63145	0.269099	0.0676579	0.184402	-0.179395	0.186924	-0.282183	0.0145224	0.00623009	0.0795366	0.00277105	0.0209674	0.156283	0.493364	-0.290484	-0.723787	-0.246215	0.104944	-0.335408	-0.251951
AT1G08200	AT1G08200.1 | Symbols: AXS2 | UDP-D-apiose/UDP-D-xylose synthase 2 | chr1:2574259-2576609 REVERSE LENGTH=389	0	cytosol	Protein	24	27.561	323.31							0.000677892	0.0089897	0.19108	0.472088	0.952981	0.96944	0.375847	0.56923	0.103936	0.0570129	0.452396	0.696662	0.0431006	0.60888	0.820413	0.00276698	0.0622321	0.00282912	0.991748	-0.0955968	0.580752	0.0301606	0.185969	0.0264416	0.0761707	0.396894	0.618719	0.206939	0.445343	0.364137	-0.0216682	0.238135	0.00874735
AT1G08360	AT1G08360.1 | Symbols: | Ribosomal protein L1p/L10e family | chr1:2636231-2637694 FORWARD LENGTH=216	0	cytosol	Protein	37	49.502	323.31							0.145571	0.293334	0.270808	0.534538	0.295514	0.499019	0.276876	0.8349	-0.332057	0.489772	-0.11556	0.507323	0.150212	0.49996	0.298125	0.521804	0.332653	0.178931	0.161613	0.201702	0.0782642	0.644887	0.812204	0.0817043	0.151782	0.437478	0.641605	-0.0884983	0.11802	-0.22568	0.44562	-0.685333	-0.0951184
AT1G08370	AT1G08370.1 | Symbols: DCP1, ATDCP1 | decapping 1 | chr1:2638355-2640367 FORWARD LENGTH=367	0	cytosol	Protein	2	16.565	4.5614							0.783741	0.87135	0.73859	0.826424	0.009495	0.116512	-0.0253519	0.0880072	0.0647536	0.0709273	-0.112118	-0.23833	0.789318	0.760031	0.702754	0.235127	0.183588	0.144056	0.585339	0.106282	0.680249	0.0119654	0.119161	0.0177856	0.0615069	0.0041039	0.743319	-0.182152	-0.377429	0.0348601	0.160612	-0.0679222	-0.66088
AT1G08450	AT1G08450.1 | Symbols: CRT3, PSL1, EBS2, AtCRT3 | calreticulin 3 | chr1:2668008-2671800 REVERSE LENGTH=424;AT1G08450.3 | Symbols: CRT3 | calreticulin 3 | chr1:2668008-2671800 REVERSE LENGTH=399;AT1G08450.2 | Symbols: CRT3, PSL1, EBS2, AtCRT3 | calreticulin	0	endoplasmic reticulum	Protein	10	20.848	192.79							0.0936371	0.22412	0.282999	0.542952	0.892488	0.930729	0.137367	0.433625	0.116818	-0.12681	0.198223	0.0649781	0.186398	0.333054	0.115439	0.0858342	0.773217	-0.113207	0.499299	0.0439493	0.807896	0.842803	0.927275	0.62453	0.676847	0.776463	0.852022	-0.0141483	0.13346	0.00934558	-0.0260269	-0.161493	-0.0260277
AT1G08480	AT1G08480.1 | Symbols: | unknown protein; FUNCTIONS IN: molecular_function unknown; INVOLVED IN: biological_process unknown; LOCATED IN: mitochondrion, plasma membrane, plastid, vacuole; EXPRESSED IN: 27 plant structures; EXPRESSED DURING: 15 growth stage	0	mitochondrion	Protein	5	43.79	193.23							0.256148	0.421757	0.101315	0.408731	0.570808	0.713813	-0.103416	-0.154939	-0.00185429	0.310735	-0.180491	-0.49053	0.445001	0.993362	0.158616	0.204435	0.101654	0.333362	0.0401592	0.162845	0.332921	0.814509	0.91137	0.610062	0.664397	0.176338	0.504968	-0.0241655	-0.160615	-0.0672398	0.397252	0.106719	-0.396944
AT1G08490	AT1G08490.1 | Symbols: ATSUFS, SUFS, ATCPNIFS, ATNFS2, CPNIFS | chloroplastic NIFS-like cysteine desulfurase | chr1:2685980-2688547 REVERSE LENGTH=463	0	plastid	Protein	2	24.469	34.483							0.021173	0.0843483	0.967075	0.97269	0.0187132	0.148545	0.193026	0.245393	0.201137	0.267002	0.124383	0.127214	0.361652	0.200305	0.0487655	0.567131	0.425395	0.0475689	0.813284	0.0816096	0.616885	0.12985	0.361484	0.0188863	0.0633479	0.498192	0.679097	0.135446	0.16732	-0.177439	0.227312	0.28042	0.179618
AT1G08520	AT1G08520.1 | Symbols: ALB1, ALB-1V, V157, PDE166, CHLD | ALBINA 1 | chr1:2696538-2700819 FORWARD LENGTH=760	0	plastid	Protein	10	40.61	89.267							0.0831847	0.206838	0.120548	0.427728	0.895045	0.932075	0.195491	0.680635	-0.0414557	-0.216056	0.258061	0.296271	0.0773434	0.850552	0.224067	0.0728012	0.40865	-0.110953	0.61625	-0.327351	0.0463417	0.307908	0.557002	0.101186	0.176862	0.263928	0.55667	0.0943181	0.466342	0.140932	-0.0277454	0.0664565	-0.174395
AT1G08550	AT1G08550.2 | Symbols: NPQ1, AVDE1 | non-photochemical quenching 1 | chr1:2707462-2709387 FORWARD LENGTH=462;AT1G08550.1 | Symbols: NPQ1, AVDE1 | non-photochemical quenching 1 | chr1:2707462-2709387 FORWARD LENGTH=462	0	plastid	Protein	2	107.02	21.881							0.924814	0.959695	0.12923	0.433958	0.255656	0.463042	-0.0116005	0.42019	0.116735	0.103889	-0.0920075	-0.606809	0.323679	0.644494	0.755177	0.677618	0.00265621	-0.374427	0.0880096	-0.349369	0.0810904	0.515253	0.722052	7.78732e-05	0.00282193	0.247534	0.546763	-0.0662952	-0.277747	-0.41612	0.100553	0.224856	0.0369825
AT1G08680	AT1G08680.2 | Symbols: ZIGA4 | ARF GAP-like zinc finger-containing protein ZIGA4 | chr1:2762820-2768387 FORWARD LENGTH=648;AT1G08680.1 | Symbols: ZIGA4, AGD14 | ARF GAP-like zinc finger-containing protein ZIGA4 | chr1:2762820-2768387 FORWARD LENGTH=649;AT1	0	plasma membrane	Protein	9	49.843	107.12							0.675328	0.799745	0.540112	0.701955	0.921237	0.947622	-0.0553218	-0.261339	0.351919	0.00888685	-0.295269	-0.0808078	0.680556	0.304775	0.94762	0.0574957	0.305139	-0.0458483	0.872056	-0.211563	0.285601	0.677339	0.836001	0.378024	0.452504	0.708061	0.809133	-0.0573004	-0.0739181	-0.102969	0.285589	-0.0551615	-0.340042
AT1G08780	AT1G08780.1 | Symbols: AIP3, PFD4 | ABI3-interacting protein 3 | chr1:2809925-2811126 REVERSE LENGTH=129	0	nucleus	Protein	9	15.812	88.677													-0.0583876	-0.366609	-0.236264	0.255096		0.114227	0.334516	0.244588	0.167163		0.253189	-0.0820246	0.704161	-0.0764328	0.70313							-0.175174	-0.365205	-0.0784392	-0.0977389	-0.210604	-0.123882
AT1G08830	AT1G08830.2 | Symbols: CSD1 | copper/zinc superoxide dismutase 1 | chr1:2827700-2829053 FORWARD LENGTH=152;AT1G08830.1 | Symbols: CSD1 | copper/zinc superoxide dismutase 1 | chr1:2827700-2829053 FORWARD LENGTH=152	0	cytosol	Protein	8	50.485	118.61							0.021219	0.0844171	0.119987	0.428316	0.0604554	0.229139	-0.516035	-0.582325	-0.174358	-0.0629565	-1.65751	-0.103027	0.145882	0.353006	0.894707	0.111692	0.80668	0.188902	0.557752	0.324403	0.220927	0.0802389	0.289941	0.0713789	0.138273	0.196817	0.518524	-0.28231	-0.433393	-0.694507	0.051598	-0.643804	0.308555
AT1G08970	AT1G08970.4 | Symbols: HAP5C, NF-YC9 | nuclear factor Y, subunit C9 | chr1:2883144-2883839 FORWARD LENGTH=231;AT1G08970.3 | Symbols: HAP5C, NF-YC9 | nuclear factor Y, subunit C9 | chr1:2883144-2883839 FORWARD LENGTH=231;AT1G08970.2 | Symbols: HAP5C, NF-YC9	0	nucleus	Protein	23	83.283	179.02							0.732548	0.837523	0.408169	0.613921	0.309838	0.510332	-0.0631539	-0.481454	0.455885	0.270278	-0.136846	-0.423632	0.492485	0.0119008	0.496002	0.600891	0.308252	-0.256683	0.125964	-0.200918	0.217109	0.657427	0.821926	0.11817	0.195801	0.488895	0.673713	0.0881542	-0.28296	-0.0279013	0.499821	0.548233	-0.296423
AT1G08980	AT1G08980.1 | Symbols: ATAMI1, AMI1, ATTOC64-I, TOC64-I | amidase 1 | chr1:2884455-2886430 FORWARD LENGTH=425	0	cytosol	Protein	9	52.017	52.47							0.325435	0.496158	0.489503	0.673323	0.00275578	0.0681998	0.0679332	0.022365	-0.150597	0.129259	0.227658	0.110981	0.912981	0.200487	0.567771	0.0712559	0.295474	0.272374	0.153417	0.1839	0.330644	0.814115	0.91128	0.339852	0.416621	0.313971	0.575878	0.0184394	0.0824999	-0.138877	0.301365	0.0316576	-0.184448
AT1G09010	AT1G09010.1 | Symbols: | glycoside hydrolase family 2 protein | chr1:2895259-2899287 REVERSE LENGTH=944	0	vacuole	Protein	6	71.215	42.293							0.886847	0.934793	0.330772	0.572004	0.250443	0.458963	-0.0130948	0.294429	-0.103505	0.0790665	-0.31081	-0.0246555	0.316941	0.601582	0.72077	0.0282516	0.910135	0.167289	0.505873	0.151061	0.523463	0.322352	0.574878	0.0443573	0.102103	0.542244	0.707211	-0.0903246	-0.303313	-0.199838	0.0690356	-0.133045	0.115538
AT1G09020	AT1G09020.1 | Symbols: SNF4, ATSNF4 | homolog of yeast sucrose nonfermenting 4 | chr1:2900149-2904212 REVERSE LENGTH=487	0	golgi	Protein	3	14.88	24.457							0.0460141	0.138797	0.00415563	0.249762	0.430126	0.609587	0.21955	0.97235	0.554264	-0.122159	-0.0642323	-0.242473	0.0160547	0.0150513	0.44167	0.799876	0.483003	0.508803	0.0628518	-0.120823	0.708567	0.165702	0.408336	0.168965	0.249699	0.319021	0.576027	0.157568	0.605028	0.116829	-0.142256	0.153679	0.0545594
AT1G09080	AT1G09080.2 | Symbols: BIP3 | Heat shock protein 70 (Hsp 70) family protein | chr1:2929268-2931804 REVERSE LENGTH=665;AT1G09080.1 | Symbols: BIP3 | Heat shock protein 70 (Hsp 70) family protein | chr1:2929268-2931804 REVERSE LENGTH=675	0	endoplasmic reticulum	Protein	3	15.098	129.84																								-0.397588		-0.0406315	0.924616
AT1G09130	AT1G09130.2 | Symbols: | ATP-dependent caseinolytic (Clp) protease/crotonase family protein | chr1:2940063-2942217 REVERSE LENGTH=330;AT1G09130.1 | Symbols: | ATP-dependent caseinolytic (Clp) protease/crotonase family protein | chr1:2940063-2942217 REVER	0	plastid	Protein	2	14.783	20.35							0.550141	0.698713	0.699371	0.798313	0.00372243	0.0788672	-0.0658259	-0.0183303	-0.14606	0.217479	-0.118634	-0.263584	0.955869	0.438809	0.358745	0.584447	0.371512	0.014478	0.965296	-0.186661	0.372715	0.723845	0.862542	0.00510499	0.0300696	0.0139334	0.511127	-0.0292052	-0.41775	-0.206584	0.458855	0.206367	-0.186915
AT1G09150	AT1G09150.1 | Symbols: | pseudouridine synthase and archaeosine transglycosylase (PUA) domain-containing protein | chr1:2946599-2948908 FORWARD LENGTH=181	0	cytosol	Protein	3	25.639	59.551							0.113107	0.254189	0.11334	0.421447	0.732799	0.823386	0.113767	-0.0147348	0.504002	-0.015551	0.0942444	0.000873289	0.946129	0.0197307	0.909662	0.511364	0.994822	0.0101933	0.975528	-0.0362967	0.895341	0.249917	0.505063	0.896527	0.909075	0.319855	0.575739	0.0997396	-0.0146563	0.340481	-0.131834	0.306137	-0.00143072
AT1G09210	AT1G09210.1 | Symbols: CRT1b, AtCRT1b | calreticulin 1b | chr1:2973217-2976655 REVERSE LENGTH=424	0	endoplasmic reticulum	Protein	10	45.056	83.632							0.431004	0.592379	0.270339	0.534687	0.137228	0.333172	-0.0648603	-0.285402	-0.0468042	0.114679	0.168471	-0.275245	0.313685	0.72332	0.552419	0.286394	0.149955	-0.262254	0.0736709	-0.111927	0.483509	0.0132574	0.127219	0.114097	0.192017	0.133535	0.475413	-0.227541	-0.313959	0.0144115	-0.0303847	-0.159775	-0.647996
AT1G09270	AT1G09270.2 | Symbols: IMPA-4 | importin alpha isoform 4 | chr1:2994506-2997833 FORWARD LENGTH=538;AT1G09270.1 | Symbols: IMPA-4 | importin alpha isoform 4 | chr1:2994506-2997833 FORWARD LENGTH=538;AT1G09270.3 | Symbols: IMPA-4 | importin alpha isoform 4 |	0	nucleus	Protein	22	107.66	145.87							0.0223613	0.0870789	0.0464344	0.360816	0.0989275	0.287319	0.259353	0.769136	0.0335531	-0.252794	0.235244	0.511626	0.0532352	0.879489	0.382591	0.171541	0.0567694	-0.272989	0.11185	0.066725	0.748123	0.344452	0.595597	0.000491964	0.00723764	0.145622	0.483959	0.0825442	0.32314	0.161083	-0.315613	-0.0316932	0.275804
AT1G09310	AT1G09310.1 | Symbols: | Protein of unknown function, DUF538 | chr1:3009109-3009648 FORWARD LENGTH=179	0	cytosol	Protein	6	53.466	44.947							0.681897	0.803323	0.300623	0.551611	0.845543	0.900913	0.06929	-0.623669	0.216723	0.0674291	0.522589	0.163378	0.401205	0.35936	0.785188	0.0219167	0.608145	-0.107384	0.706335	-0.201208	0.386967	0.335147	0.587572	0.266952	0.349583	0.58286	0.733446	0.0982831	-0.11823	0.342634	0.236303	0.0712832	-0.0405757
AT1G09340	AT1G09340.1 | Symbols: CRB, CSP41B, HIP1.3 | chloroplast RNA binding | chr1:3015473-3018035 FORWARD LENGTH=378	0	plastid	Protein	3	74.074	8.6051							0.0986081	0.232242	0.929372	0.945423	0.00736694	0.103807	-0.0950861	-0.00566729	-0.121841	-0.157901	-0.111971	-0.0780505	0.961219	0.0273109	0.260881	0.351247	0.691309	0.085089	0.756788	0.423186	0.0226019	0.479522	0.699021	0.0176559	0.061351	0.738326	0.827085	0.0410142	0.15472	-0.0784479	0.086206	0.057122	-0.0145292
AT1G09390	AT1G09390.1 | Symbols: | GDSL-like Lipase/Acylhydrolase superfamily protein | chr1:3031264-3033415 FORWARD LENGTH=370	0	extracellular	Protein	11	36.307	111.87																								0.248021	0.287121	0.268679	0.209208
AT1G09430	AT1G09430.1 | Symbols: ACLA-3 | ATP-citrate lyase A-3 | chr1:3042135-3044978 FORWARD LENGTH=424	0	cytosol	Protein	7	20.457	103.65							0.00821143	0.0458718	0.0523148	0.366827	0.514748	0.674648	0.294488	0.615591	-0.0378609	-0.187476	0.482315	0.599871	0.0751275	0.861865	0.435856	0.0276959	0.0593993	-0.0537134	0.826547	-0.116099	0.554444	0.0358364	0.199719	0.0041553	0.0268197	0.0254532	0.519461	0.16338	0.562209	0.219504	-0.194085	-0.062679	0.291948
AT1G09490	AT1G09490.2 | Symbols: | NAD(P)-binding Rossmann-fold superfamily protein | chr1:3064680-3065815 FORWARD LENGTH=291;AT1G09490.1 | Symbols: | NAD(P)-binding Rossmann-fold superfamily protein | chr1:3064172-3065815 FORWARD LENGTH=322	0	endoplasmic reticulum	Protein	5	15.268	54.544													0.140742	-0.0627542	0.09329	0.0319997	0.500431					0.0653062		-0.0971728	0.710653	-0.320951	0.092182							0.214076	0.514301	0.157442	-0.109379	0.293941
AT1G09560	AT1G09560.1 | Symbols: GLP5 | germin-like protein 5 | chr1:3093896-3094639 FORWARD LENGTH=219	0	extracellular	Protein	16	48.156	323.31							0.734494	0.839421	0.723241	0.815134	0.40681	0.588725	0.0603905	0.193557	-0.184524	0.246039	-0.29826	0.34514	0.560947	0.676547	0.3889	0.429805	0.524264	0.156196	0.35104	0.361208	0.00740128	0.637597	0.807232	0.0426176	0.100005	0.142816	0.478474	-0.0747043	-0.538013	-0.493635	0.0834791	-0.0598848	0.634533
AT1G09620	AT1G09620.1 | Symbols: | ATP binding;leucine-tRNA ligases;aminoacyl-tRNA ligases;nucleotide binding;ATP binding;aminoacyl-tRNA ligases | chr1:3113077-3116455 REVERSE LENGTH=1091	0	cytosol	Protein	9	59.445	105.45							0.0893585	0.217955	0.37747	0.591932	0.09161	0.276709	0.279373	0.39569	-0.00972876	-0.191232	0.481862	0.720276	0.338755	0.979744	0.641076	0.106987	0.0990032	0.0549314	0.787188	0.122489	0.446397	0.244577	0.498091	0.022972	0.0705221	0.164032	0.496723	0.182771	0.872984	0.350137	-0.255651	-0.181712	0.128095
AT1G09640	AT1G09640.1 | Symbols: | Translation elongation factor EF1B, gamma chain | chr1:3120162-3122152 FORWARD LENGTH=414;AT1G09640.2 | Symbols: | Translation elongation factor EF1B, gamma chain | chr1:3120162-3122152 FORWARD LENGTH=265	1	cytosol	Protein	12	19.947	218.07							0.211371	0.37509	0.0681833	0.380303	0.405732	0.587743	0.182572	0.576779	-0.412817	-0.255597	0.287188	0.717305	0.145299	0.188144	0.480139	0.254182	0.11114	0.176042	0.410773	0.489996	0.00292009	0.39832	0.64344	0.01129	0.0477643	0.321583	0.577058	0.113872	0.607749	0.155399	-0.184558	-0.191021	0.181788
AT1G09740	AT1G09740.1 | Symbols: | Adenine nucleotide alpha hydrolases-like superfamily protein | chr1:3154603-3155834 FORWARD LENGTH=171	0	cytosol	Protein	31	42.619	323.31							0.0335621	0.111899	0.404084	0.61027	0.51437	0.674752	0.263869	0.237181	0.3325	0.0905426	0.679114	-0.0199939	0.431947	0.218092	0.648593	0.0543488	0.949116	-0.573743	0.00874398	-0.60248	0.00208327	0.203828	0.45508	0.271525	0.353971	0.110078	0.462997	0.161973	0.0557498	-0.046129	0.297728	0.781952	-0.279436
AT1G09750	AT1G09750.1 | Symbols: | Eukaryotic aspartyl protease family protein | chr1:3157541-3158960 FORWARD LENGTH=449	0	extracellular	Protein	4	40.476	19.15							0.674668	0.799606	0.364803	0.585473	0.507053	0.668729	-0.0601906	-0.459	0.199985	0.351109	-0.0984043	-0.294643	0.293926	0.555893	0.214262	0.64952	0.45411	0.347405	0.119112	0.259955	0.230578	0.612733	0.790606	0.00505886	0.0299807	0.246484	0.545274	-0.0631988	-0.603303	-0.156954	0.148135	0.104081	0.192047
AT1G09760	AT1G09760.1 | Symbols: U2A | U2 small nuclear ribonucleoprotein A | chr1:3159476-3161603 REVERSE LENGTH=249	0	nucleus	Protein	16	46.945	180.42							0.918375	0.955032	0.843085	0.890561	0.0570762	0.225321	0.0100155	0.0250449	0.0198506	0.192993	-0.0231179	-0.164694	0.933759	0.91689	0.476456	0.795875	0.472055	-0.0368656	0.883322	0.0902172	0.656723	0.0776194	0.285096	0.211314	0.293993	0.307824	0.57442	-0.140918	-0.422228	-0.0264205	0.0621386	-0.0707057	-0.247373
AT1G09770	AT1G09770.1 | Symbols: ATCDC5, CDC5, ATMYBCDC5 | cell division cycle 5 | chr1:3162002-3165122 FORWARD LENGTH=844	0	nucleus	Protein	2	32.397	7.1991													-0.0871026		-0.44763			0.273425						-0.0354306	0.894835	-0.191455	0.309712							-0.114461	-0.0660842	-0.308006	-0.119022		0.0352678
AT1G09780	AT1G09780.1 | Symbols: | Phosphoglycerate mutase, 2,3-bisphosphoglycerate-independent | chr1:3165550-3167812 REVERSE LENGTH=557	0	cytosol	Protein	3	22.868	27.454							0.401564	0.569737	0.419041	0.620762	0.220526	0.424477	-0.0726775	-0.253717	0.189537	-0.226827	0.0614702	-0.13385	0.131296	0.402955	0.330211	0.738287	0.529269	0.126047	0.513744	0.267923	0.0777528	0.567873	0.758036	0.0333049	0.0864079	0.330711	0.582614	-0.0622776	0.0161141	0.248387	-0.137154	0.0273341	-0.466069
AT1G09795	AT1G09795.1 | Symbols: ATATP-PRT2, HISN1B, ATP-PRT2 | ATP phosphoribosyl transferase 2 | chr1:3173588-3176690 FORWARD LENGTH=413	0	plastid	Protein	8	18.709	104.98							0.0554678	0.156866	0.0166073	0.29463	0.136647	0.332308	0.121784	0.448196	0.310108	-0.186345	0.0884319	-0.0514697	0.00962755	0.0804416	0.293558	0.448035	0.722584	0.328408	0.0361371	0.0689427	0.713965	0.458444	0.681318	0.468174	0.537973	0.115457	0.467965	0.0457777	0.0418891	0.298817	-0.147581	0.172489	-0.136725
AT1G09830	AT1G09830.1 | Symbols: | Glycinamide ribonucleotide (GAR) synthetase | chr1:3192783-3194936 REVERSE LENGTH=532	0	plastid	Protein	34	123.45	323.31							0.00709421	0.0414392	0.0741098	0.387662	0.949441	0.966506	0.277645	0.753506	0.105045	-0.134124	0.27177	0.392029	0.0258825	0.649268	0.602363	0.136596	0.0722215	-0.446499	0.0580405	-0.417756	0.0518176	0.000916565	0.0320177	0.0405467	0.0969509	0.63756	0.767296	0.226815	0.367407	0.24286	0.105474	0.127441	0.290895
AT1G09850	AT1G09850.1 | Symbols: XBCP3 | xylem bark cysteine peptidase 3 | chr1:3201848-3203875 FORWARD LENGTH=437	0	endoplasmic reticulum	Protein	11	46.66	307.17							0.427831	0.590222	0.562971	0.713711	0.0954962	0.282082	0.113275	-0.274278	0.397371	0.221821	0.279531	-0.0580706	0.571307	0.166867	0.514096	0.122233	0.857628	-0.130891	0.609896	-0.18518	0.393274	0.394896	0.640766	0.052366	0.113761	0.70172	0.806658	-0.11738	-0.315899	-0.0695884	0.0015462	0.169081	-0.372041
AT1G09870	AT1G09870.1 | Symbols: | histidine acid phosphatase family protein | chr1:3205817-3208444 FORWARD LENGTH=487	0	extracellular	Protein	5	18.15	36.663							0.938884	0.968152	0.670349	0.783714	0.0182022	0.146064	-0.00476318	0.071174	0.0565034	0.0346557	0.00260355	-0.188753	0.595662	0.805492	0.603228	0.979108	0.177653	0.321807	0.24692	0.229942	0.404751	0.671351	0.830024	0.364143	0.437879	0.756497	0.839008	-0.0342019	-0.205589	-0.0835826	0.0658228	0.100065	-0.0477262
AT1G10200	AT1G10200.1 | Symbols: WLIM1 | GATA type zinc finger transcription factor family protein | chr1:3346677-3347763 REVERSE LENGTH=190	0	cytosol	Protein	11	47.661	323.31																								0.0213054	0.939184	0.122109	0.544104
AT1G10270	AT1G10270.1 | Symbols: GRP23 | glutamine-rich protein 23 | chr1:3363535-3366276 FORWARD LENGTH=913	0	mitochondrion	Protein	15	28.041	173.96																								0.122334	0.688896	0.118441	0.68209
AT1G10290	AT1G10290.1 | Symbols: ADL6, DRP2A | dynamin-like protein 6 | chr1:3370774-3377120 FORWARD LENGTH=914	0	golgi	Protein	5	95.766	22.148							0.518293	0.672776	0.3143	0.561317	0.32602	0.524088	0.0831162	0.603536	0.0326842	-0.248673	-0.051731	0.0797642	0.174923	0.910726	0.248337	0.831299	0.787688	-0.215119	0.15713	-0.158911	0.284297	0.183096	0.429646	0.184803	0.267112	0.195914	0.517556	0.16749	0.695802	0.231357	-0.053333	-0.227215	0.190841
AT1G10310	AT1G10310.1 | Symbols: | NAD(P)-binding Rossmann-fold superfamily protein | chr1:3381733-3383874 REVERSE LENGTH=242	0	plastid	Protein	27	60.579	323.31							0.78352	0.871433	0.129401	0.432562	0.313103	0.513699	-0.0358327	0.584693	-0.52744	0.045125	-0.143264	-0.138279	0.131719	0.158415	0.877981	0.461254	0.542768	0.158771	0.597212	-0.320871	0.173657	0.811035	0.910647	0.0245	0.0726726	0.102764	0.465328	0.0257202	0.16852	-0.378951	0.150723	-0.27824	0.46655
AT1G10370	AT1G10370.1 | Symbols: GST30, ATGSTU17, GST30B, ERD9 | Glutathione S-transferase family protein | chr1:3397274-3398273 REVERSE LENGTH=227	0	cytosol	Protein	11	44.756	101.41							0.00584284	0.0366766	0.977538	0.980201	0.176981	0.3747	0.335325	0.299795	0.225347	0.310912	0.414306	0.426266	0.324244	0.111023	0.255048	0.271093	0.101612	0.0449695	0.907893	0.0958132	0.763867	0.0388163	0.207163	0.0183333	0.0623591	0.790912	0.858451	0.194007	0.351385	0.163447	0.109269	0.0418298	0.304104
AT1G10390	AT1G10390.2 | Symbols: | Nucleoporin autopeptidase | chr1:3407265-3412045 REVERSE LENGTH=1041;AT1G10390.1 | Symbols: | Nucleoporin autopeptidase | chr1:3407265-3412045 REVERSE LENGTH=1041	0	nucleus	Protein	12	56.473	182.34							0.0370062	0.12025	0.0911483	0.400644	0.048141	0.215792	-0.186309	0.00185875	-0.0242405	-0.0526672	-0.679842	-0.176653	0.991991	0.934245	0.675051	0.00524577	0.317989	0.0700322	0.806345	0.317373	0.104214	0.137742	0.373411	0.235088	0.318655	0.347207	0.593982	-0.127147	-0.00920272	0.0743387	-0.0878957	-0.449682	-0.163292
AT1G10500	AT1G10500.1 | Symbols: ATCPISCA, CPISCA | chloroplast-localized ISCA-like protein | chr1:3460160-3461340 REVERSE LENGTH=180	0	plastid	Protein	7	48.073	76.575																								0.0240653	0.928247	-0.233602	0.16698
AT1G10510	AT1G10510.1 | Symbols: emb2004 | RNI-like superfamily protein | chr1:3461771-3465590 FORWARD LENGTH=605	0	plastid	Protein	12	54.854	92.894							0.0390867	0.123733	0.0115159	0.273504	0.860915	0.911357	0.261327	1.09796	-0.160992	-0.0920363	-0.0396221	0.501323	0.0345079	0.615562	0.604784	0.825983	0.149953	-0.0973718	0.699985	-0.613264	0.00027449	0.0839074	0.294744	0.0531018	0.114586	0.493868	0.676704	0.205537	0.477589	-0.0353215	0.0724356	0.0631187	0.449864
AT1G10522	AT1G10522.2 | Symbols: | unknown protein; FUNCTIONS IN: molecular_function unknown; INVOLVED IN: biological_process unknown; LOCATED IN: chloroplast; EXPRESSED IN: 23 plant structures; EXPRESSED DURING: 13 growth stages; Has 24 Blast hits to 24 proteins i	0	plastid	Protein	2	21.04	2.9815							0.0113779	0.0568701	0.111735	0.419718	0.217489	0.421941	-0.406655	-0.951558	-0.122938	0.271033	-0.690566	-0.539247	0.012011	0.46697	0.430051	0.0285874	0.370957	-0.0946933	0.707183	-0.202183	0.313389	0.0860829	0.29805	0.0918218	0.165177	0.515655	0.689603	-0.27194	-0.721015	-0.139632	0.132595	-0.356189	-0.275462
AT1G10580	AT1G10580.1 | Symbols: | Transducin/WD40 repeat-like superfamily protein | chr1:3491560-3493665 REVERSE LENGTH=573	0	nucleus	Protein	3	102.09	4.3472																								-0.0895272	0.743946	-0.366146	0.0541209							0.200014		0.200014
AT1G10590	AT1G10590.2 | Symbols: | Nucleic acid-binding, OB-fold-like protein | chr1:3502324-3502991 REVERSE LENGTH=139;AT1G10590.1 | Symbols: | Nucleic acid-binding, OB-fold-like protein | chr1:3502324-3502991 REVERSE LENGTH=139	0	cytosol	Protein	9	99.165	92.062							0.0231243	0.0891072	0.348633	0.577785	0.924119	0.948599	-0.40107	-0.922849	-0.319633	0.142944	-0.265581	-0.640233	0.202472	0.254884	0.52762	0.312185	0.111302	0.238638	0.161271	0.408964	0.00458307	0.0500951	0.233777	0.00567389	0.031928	0.899361	0.932503	-0.180878	-0.242042	-0.314181	-0.084056	-0.185166	-0.0789471
AT1G10670	AT1G10670.4 | Symbols: ACLA-1 | ATP-citrate lyase A-1 | chr1:3535787-3538098 FORWARD LENGTH=423;AT1G10670.2 | Symbols: ACLA-1 | ATP-citrate lyase A-1 | chr1:3535787-3538098 FORWARD LENGTH=423;AT1G10670.1 | Symbols: ACLA-1 | ATP-citrate lyase A-1 | chr1:353	0	cytosol	Protein	6	25.318	55.718							0.185315	0.34334	0.0982478	0.406376	0.34639	0.541177	0.183617	-0.193563	-0.252702	0.0896655	0.774891	0.499792	0.443333	0.539143	0.783468	0.00654862	0.197177	0.38996	0.0844108	0.0254943	0.936756	0.394564	0.640586	0.0357856	0.0901798	0.698168	0.80385	0.106735	0.402778	0.0900465	0.00752577	0.182426	-0.149102
AT1G10700	AT1G10700.1 | Symbols: PRS3 | phosphoribosyl pyrophosphate (PRPP) synthase 3 | chr1:3554157-3556274 FORWARD LENGTH=411	0	plastid	Protein	7	25.307	89.65							0.00261267	0.0216059	0.0915651	0.401876	0.115869	0.308251	0.266049	0.60628	0.366954	-0.0781973	0.0738793	0.361329	0.0610995	0.00600655	0.707137	0.671577	0.0432458	-0.164663	0.52068	-0.45581	0.0177904	0.139682	0.37516	0.314724	0.394323	0.0353771	0.474643	0.129277	0.247949	0.389215	-0.25993	-0.179816	0.448968
AT1G10760	AT1G10760.1 | Symbols: SEX1, SOP1, SOP, GWD1, GWD | Pyruvate phosphate dikinase, PEP/pyruvate binding domain | chr1:3581210-3590043 REVERSE LENGTH=1399	0	plastid	Protein	6	106.31	26.31							0.0129625	0.0613531	0.144959	0.443768	0.0181831	0.146309	0.574359	1.22228	0.288864	-0.296268	0.403114	1.25381	0.199646	0.417156	0.480201	0.168863	0.0133152	0.0565937	0.853144	-0.257547	0.21868	0.169876	0.413697	0.00240603	0.0193686	0.197216	0.518162	0.308543	1.31312	0.217735	-0.364741	0.0283846	0.348215
AT1G10840	AT1G10840.1 | Symbols: TIF3H1 | translation initiation factor 3 subunit H1 | chr1:3607885-3610299 REVERSE LENGTH=337;AT1G10840.2 | Symbols: TIF3H1 | translation initiation factor 3 subunit H1 | chr1:3607885-3609657 REVERSE LENGTH=250	0	cytosol	Protein	2	19.337	12.01							0.904288	0.945056	0.192413	0.473396	0.24273	0.449019	-0.00680523	-0.0601697	-0.0158201	-0.231623	0.073651	0.199936	0.658384	0.925203	0.0496915	0.28311	0.23577	-0.155743	0.377636	0.0819575	0.65675	0.869704	0.937649	0.00654453	0.0344212	0.0546576	0.478543	0.0132517	0.294266	0.286361	-0.0989951	-0.0176439	-0.397729
AT1G10960	AT1G10960.1 | Symbols: ATFD1, FD1 | ferredoxin 1 | chr1:3664445-3664891 FORWARD LENGTH=148	0	plastid	Protein	9	64.722	96.781							0.000644895	0.00862987	0.0284356	0.323331	0.604046	0.736916	0.564617	-0.264448	1.27095	0.906182	0.621916	0.288484	0.479865	0.004622	0.026656	0.0747312	0.501282	0.137084	0.557167	0.279487	0.129745	0.0374463	0.20284	0.00252323	0.0197097	0.000989987	0.47817	0.307226	-0.919815	-0.0205333	0.705106	0.916265	0.855108
AT1G11360	AT1G11360.4 | Symbols: | Adenine nucleotide alpha hydrolases-like superfamily protein | chr1:3822171-3822899 REVERSE LENGTH=242;AT1G11360.3 | Symbols: | Adenine nucleotide alpha hydrolases-like superfamily protein | chr1:3822171-3822899 REVERSE LENGTH=24	0	nucleus	Protein	3	20.252	84.778							0.0385592	0.122988	0.475524	0.662137	0.322122	0.521523	-0.283678	-0.351305	-0.122907	-0.202945	-0.015983	-0.725252	0.465112	0.732228	0.101316	0.8688	0.0761345	0.0508003	0.861317	0.212278	0.300225	0.0168271	0.144275	0.160348	0.23953	0.111275	0.46466	-0.278844	-0.443313	-0.300946	-0.45126	0.333405	-0.532104
AT1G11430	AT1G11430.1 | Symbols: | plastid developmental protein DAG, putative | chr1:3847273-3848938 FORWARD LENGTH=232	0	plastid	Protein	3	65.127	6.245							0.00901556	0.0487901	0.156459	0.451737	0.17706	0.374599	-0.574696	-1.33857	0.216838	-0.268897	-0.459498	-1.02335	0.0113109	0.652657	0.666759	0.208847	0.0873706	-0.312	0.0892854	-0.391993	0.0153124	0.0672253	0.267609	0.0903753	0.163182	0.427443	0.636879	-0.425179	-0.775471	-0.174207	-0.162874	0.0952045	-1.10855
AT1G11475	AT1G11475.1 | Symbols: NRPB10, NRPD10, NRPE10 | RNA polymerases N / 8 kDa subunit | chr1:3862520-3863805 FORWARD LENGTH=71	0	nucleus	Protein	3	15.455	76.659																								-0.18963	0.250579	-0.139046	0.39208
AT1G11480	AT1G11480.1 | Symbols: | eukaryotic translation initiation factor-related | chr1:3864368-3866750 REVERSE LENGTH=578;AT1G11480.2 | Symbols: | eukaryotic translation initiation factor-related | chr1:3864368-3866707 REVERSE LENGTH=565	0	cytosol	Protein	7	46.678	108.66							0.813586	0.891734	0.56459	0.713919	0.38772	0.572062	0.0275987	0.225021	0.197814	-0.177951	0.145393	-0.252284	0.438329	0.49621	0.628236	0.354301	0.240871	0.0382209	0.885721	0.222889	0.223734	0.456241	0.681189	0.0853224	0.156496	0.645607	0.772171	-0.0634603	-0.0201913	-0.0824991	-0.196636	0.168506	-0.186481
AT1G11580	AT1G11580.1 | Symbols: ATPMEPCRA, PMEPCRA | methylesterase PCR A | chr1:3888730-3890649 FORWARD LENGTH=557	0	extracellular	Protein	10	44.696	48.261							0.213747	0.377486	0.802622	0.86774	0.440511	0.617177	0.150844	0.251004	0.345379	0.116558	-0.105097	0.146379	0.644179	0.0933232	0.420938	0.536683	0.227426	0.180733	0.472873	0.199106	0.378155	7.91714e-05	0.00740392	0.689368	0.730453	0.130524	0.476396	0.347032	0.411547	0.202255	0.323518	0.0887688	0.709072
AT1G11650	AT1G11650.2 | Symbols: ATRBP45B, RBP45B | RNA-binding (RRM/RBD/RNP motifs) family protein | chr1:3914895-3917941 FORWARD LENGTH=405;AT1G11650.1 | Symbols: ATRBP45B, RBP45B | RNA-binding (RRM/RBD/RNP motifs) family protein | chr1:3914895-3917301 FORWARD LEN	1	cytosol	Protein	31	156.58	227.34							0.822479	0.896475	0.0920805	0.401744	0.280124	0.487569	-0.0400505	0.683308	-0.213942	-0.0277077	-0.900041	0.25813	0.0600103	0.337537	0.858578	0.288186	0.214071	0.042748	0.852857	0.319798	0.0265506	0.995258	0.996979	0.226635	0.309223	0.419253	0.632152	0.000556954	-0.102519	-0.211231	0.111379	-0.10404	0.309196
AT1G11660	AT1G11660.1 | Symbols: | heat shock protein 70 (Hsp 70) family protein | chr1:3921056-3924347 FORWARD LENGTH=763	0	cytosol	Protein	16	38.372	173.97							0.00129704	0.0136863	0.0858547	0.396304	0.975914	0.982587	0.549695	1.11377	0.250313	-0.095938	0.436508	1.04382	0.0290778	0.28769	0.803993	0.377205	0.00934663	-0.32049	0.0637467	-0.0801779	0.698153	0.108048	0.334891	0.757846	0.790014	0.339809	0.587569	0.251015	0.792504	-0.124573	0.033321	0.106833	0.446989
AT1G11720	AT1G11720.1 | Symbols: ATSS3, SS3 | starch synthase 3 | chr1:3952460-3956840 FORWARD LENGTH=1042;AT1G11720.2 | Symbols: SS3 | starch synthase 3 | chr1:3951597-3956840 FORWARD LENGTH=1094	0	plastid	Protein	3	15.897	132.28							0.0147932	0.066592	0.0293163	0.324574	0.972231	0.980555	0.222534	0.689801	0.184115	-0.132283	-0.0530928	0.424131	0.0598005	0.207271	0.327739	0.735024	0.0655084	0.171755	0.499861	-0.103617	0.684784	0.0654109	0.26475	0.157087	0.236611	0.549645	0.712057	0.153171	0.345295	0.0657826	-0.000628543	0.055376	0.30003
AT1G11750	AT1G11750.1 | Symbols: CLPP6, NCLPP1, NCLPP6 | CLP protease proteolytic subunit 6 | chr1:3967609-3969535 FORWARD LENGTH=271;AT1G11750.2 | Symbols: CLPP6 | CLP protease proteolytic subunit 6 | chr1:3967609-3969535 FORWARD LENGTH=289	0	plastid	Protein	5	26.508	19.575							3.20574e-05	0.000953303	0.0606819	0.362491	0.130327	0.325265	0.361148	0.380105	0.308819	0.653618	-0.0465774	0.509776	0.0849053	0.037869	0.00377937	0.782976	0.0481917	-0.0623153	0.782476	0.00574981	0.980444	0.459394	0.681681	0.0462869	0.105207	0.349809	0.594225	0.0686434	-0.243625	-0.0272519	0.32473	0.0737798	0.215584
AT1G11790	AT1G11790.1 | Symbols: ADT1 | arogenate dehydratase 1 | chr1:3981476-3984962 FORWARD LENGTH=392;AT1G11790.2 | Symbols: ADT1 | arogenate dehydratase 1 | chr1:3981476-3984562 FORWARD LENGTH=341	0	plastid	Protein	4	26.2	66.211													-0.0454014			-0.183119	-0.0961363	0.143051				0.509842	0.357563	-0.24269	0.384442	-0.349075	0.137854							-0.0669902			-0.146425	0.0124441
AT1G11820	AT1G11820.1 | Symbols: | O-Glycosyl hydrolases family 17 protein | chr1:3991259-3993327 REVERSE LENGTH=384;AT1G11820.2 | Symbols: | O-Glycosyl hydrolases family 17 protein | chr1:3991144-3993327 REVERSE LENGTH=511	0	extracellular	Protein	4	8.3146	8.0796													-0.0600138	0.13913	0.188863	0.251319	-0.0279921	-0.851389	0.776457	0.577408	0.245911		0.0576419	-0.275892	0.185929	-0.270131	0.15909	0.454993	0.680728	8.38108e-06	0.000809508	0.066988	0.460027	0.0732695	-0.376264	-0.0427468	0.552883	-0.00414864	0.236624
AT1G11840	AT1G11840.4 | Symbols: ATGLX1, GLX1 | glyoxalase I homolog | chr1:3996045-3997518 FORWARD LENGTH=283;AT1G11840.3 | Symbols: ATGLX1, GLX1 | glyoxalase I homolog | chr1:3996045-3997518 FORWARD LENGTH=283;AT1G11840.2 | Symbols: ATGLX1, GLX1 | glyoxalase I hom	0	peroxisome	Protein	6	64.055	18.877							0.678538	0.802255	0.438778	0.637494	0.0671357	0.244696	-0.0263974	0.0598264	0.114501	0.0247443	-0.100333	-0.230725	0.810789	0.253561	0.858066	0.136185	0.0901569	0.157584	0.55551	0.214323	0.35145	0.068331	0.269053	0.0177854	0.0615796	0.0320509	0.4863	-0.0827913	-0.13415	0.00360305	0.112899	-0.0535453	-0.342764
AT1G11860	AT1G11860.3 | Symbols: | Glycine cleavage T-protein family | chr1:4001801-4003245 FORWARD LENGTH=408;AT1G11860.2 | Symbols: | Glycine cleavage T-protein family | chr1:4001801-4003245 FORWARD LENGTH=408;AT1G11860.1 | Symbols: | Glycine cleavage T-protein	0	mitochondrion	Protein	13	61.687	138.33							0.069153	0.181288	0.156171	0.452237	0.0115952	0.122834	-0.114789	-0.207509	0.169244	-0.0365907	-0.223748	-0.275343	0.22773	0.160306	0.841219	0.155589	0.0222492	0.194787	0.285989	0.482283	0.000894902	0.44484	0.673887	0.000166817	0.00436005	0.148155	0.486796	-0.041525	-0.091815	-0.19166	-0.0269462	0.228889	-0.126093
AT1G11870	AT1G11870.1 | Symbols: ATSRS, OVA7, SRS | Seryl-tRNA synthetase | chr1:4003895-4006556 FORWARD LENGTH=512;AT1G11870.2 | Symbols: ATSRS, SRS | Seryl-tRNA synthetase | chr1:4003895-4006556 FORWARD LENGTH=514;AT1G11870.3 | Symbols: ATSRS, SRS | Seryl-tRNA syn	0	plastid,mitochondrion	Protein	6	44.114	75.441							0.189945	0.349063	0.723227	0.81543	0.602918	0.736761	0.254536	0.269287	0.65658	-0.199664	0.22752	0.318956	0.756508	0.0504629	0.446585	0.182367	0.229868	0.0145124	0.960271	0.0947657	0.646081	0.00134885	0.0390898	0.00118247	0.012739	0.398473	0.618188	0.387373	0.263955	0.41445	0.239804	0.205466	0.813189
AT1G11890	AT1G11890.1 | Symbols: SEC22, ATSEC22 | Synaptobrevin family protein | chr1:4011509-4012835 FORWARD LENGTH=218	0	endoplasmic reticulum	Protein	10	85.219	62.655							0.885259	0.934793	0.0710463	0.385325	0.986579	0.990615	-0.0189298	0.287196	-0.194273	0.639383	-0.411083	-0.415872	0.426555	0.535975	0.186286	0.0453722	0.0984588	0.286904	0.185371	0.118191	0.616808	0.325443	0.57861	0.627724	0.679038	0.16909	0.502072	-0.125629	-0.121352	0.11116	0.336968	-0.32499	-0.629934
AT1G11910	AT1G11910.1 | Symbols: APA1, ATAPA1 | aspartic proteinase A1 | chr1:4017119-4019874 REVERSE LENGTH=506	0	vacuole	Protein	6	118.51	29.916							0.743999	0.846342	0.219789	0.492978	0.824824	0.888806	0.031831	-0.146938	0.264877	0.373859	-0.204275	-0.128368	0.380176	0.19158	0.192122	0.14988	0.694025	0.270112	0.0794855	0.206524	0.162012	0.0854317	0.297216	0.0920077	0.165306	0.380398	0.607044	-0.174451	-0.515766	-0.292249	-0.0776115	-0.0372522	0.0506236
AT1G11930	AT1G11930.2 | Symbols: | Predicted pyridoxal phosphate-dependent enzyme, YBL036C type | chr1:4028783-4030298 FORWARD LENGTH=255;AT1G11930.1 | Symbols: | Predicted pyridoxal phosphate-dependent enzyme, YBL036C type | chr1:4028783-4030298 FORWARD LENGTH=25	0	cytosol	Protein	6	29.382	105.73							0.142885	0.290106	0.593854	0.73237	0.720123	0.814112	-0.188833	0.00540541	-0.361019	-0.0127351	-0.0603946	-0.515421	0.986462	0.132426	0.957632	0.864296	0.135012	-0.101251	0.645265	0.128382	0.509498	0.156575	0.401553	0.684858	0.726471	0.473552	0.662332	-0.158576	-0.166337	-0.468219	0.105501	0.0237256	-0.287554
AT1G12000	AT1G12000.1 | Symbols: | Phosphofructokinase family protein | chr1:4050159-4053727 REVERSE LENGTH=566	0	golgi	Protein	4	43.604	13.473							0.029448	0.103578	0.194162	0.476109	0.167173	0.364145	0.240148	0.619494	0.207419	-0.185552	0.399657	0.159724	0.0919035	0.40226	0.293094	0.0706609	0.562956	0.341857	0.151606	0.18855	0.446397	0.0712753	0.275041	0.0010737	0.0120604	0.109709	0.462789	0.172495	0.490485	0.437756	-0.0965069	0.187137	-0.156394
AT1G12010	AT1G12010.1 | Symbols: | 2-oxoglutarate (2OG) and Fe(II)-dependent oxygenase superfamily protein | chr1:4056274-4057670 FORWARD LENGTH=320	1	peroxisome	Protein	3	42.348	15.27													-0.00521942			-0.00521942								-0.742014	0.00407063	-0.779424	0.000774611							0.184531			0.184531
AT1G12050	AT1G12050.1 | Symbols: | fumarylacetoacetase, putative | chr1:4072904-4075856 FORWARD LENGTH=421	0	cytosol	Protein	22	31.928	323.31							0.926974	0.960582	0.327934	0.571121	0.0896151	0.274627	-0.00781475	0.288929	-0.00366516	0.00854746	-0.296951	-0.035934	0.169674	0.982371	0.964589	0.0090332	0.902379	-0.239084	0.400187	-0.548342	0.0139825	0.86806	0.936922	0.816582	0.841257	0.298204	0.571936	-0.0125006	-0.184576	-0.20184	-0.037455	0.147082	0.214286
AT1G12080	AT1G12080.2 | Symbols: | Vacuolar calcium-binding protein-related | chr1:4084289-4084888 FORWARD LENGTH=138;AT1G12080.1 | Symbols: | Vacuolar calcium-binding protein-related | chr1:4084289-4084888 FORWARD LENGTH=104	0	cytosol	Protein	33	44.444	323.31							0.133775	0.278327	0.394924	0.605126	0.117193	0.309259	-0.306784	-0.904171	0.0610979	0.0533544	-0.0503155	-0.693886	0.201148	0.687378	0.877188	0.890652	0.279322	-0.201763	0.353037	-0.253592	0.183196	0.0110791	0.11426	0.0435654	0.101245	0.40269	0.622398	-0.505105	-0.727354	-0.160729	-0.0971989	-0.416934	-1.12331
AT1G12140	AT1G12140.2 | Symbols: FMO GS-OX5 | flavin-monooxygenase glucosinolate S-oxygenase 5 | chr1:4121386-4123366 FORWARD LENGTH=457;AT1G12140.1 | Symbols: FMO GS-OX5 | flavin-monooxygenase glucosinolate S-oxygenase 5 | chr1:4121386-4123366 FORWARD LENGTH=459	0	plasma membrane,mitochondrion	Protein	12	57.181	106.51							0.933976	0.965119	0.69073	0.794299	0.60017	0.734317	-0.00976608	0.322155	-0.1496	-0.157443	-0.0221644	-0.0417777	0.223422	0.582284	0.682248	0.769839	0.919092	-0.0309639	0.899474	0.250703	0.108926	0.20799	0.460469	0.241492	0.324603	0.817767	0.877086	0.139386	0.383902	-0.00189376	0.142997	0.123894	0.048031
AT1G12230	AT1G12230.1 | Symbols: | Aldolase superfamily protein | chr1:4148050-4150708 FORWARD LENGTH=405;AT1G12230.2 | Symbols: | Aldolase superfamily protein | chr1:4148050-4150708 FORWARD LENGTH=427	0	plastid	Protein	5	25.332	44.021							0.0796535	0.201287	0.727599	0.817543	0.0627218	0.234709	0.147361	-0.0629797	0.263952	0.238374	0.175068	0.122393	0.833114	0.0770138	0.133941	0.298856	0.46884	0.283305	0.187295	0.152748	0.497414	0.104816	0.332701	0.00885001	0.0412337	0.443196	0.644123	0.0957473	-0.0489712	0.218813	0.236312	0.0419623	0.0306207
AT1G12240	AT1G12240.1 | Symbols: ATBETAFRUCT4, VAC-INV | Glycosyl hydrolases family 32 protein | chr1:4153699-4157457 FORWARD LENGTH=664	0	vacuole	Protein	17	54.613	323.31							0.987136	0.994568	0.0693765	0.38261	0.0639514	0.2372	-0.00130862	-0.172236	0.114737	0.433859	-0.119188	-0.263714	0.299084	0.56195	0.0537165	0.232682	0.334344	0.276695	0.252251	0.322204	0.133713	0.723586	0.862588	0.00184772	0.0165268	0.075637	0.455709	-0.0270874	-0.30914	-0.216407	0.345816	0.101527	-0.0572332
AT1G12250	AT1G12250.2 | Symbols: | Pentapeptide repeat-containing protein | chr1:4159623-4161269 FORWARD LENGTH=206;AT1G12250.1 | Symbols: | Pentapeptide repeat-containing protein | chr1:4159287-4161269 FORWARD LENGTH=280	0	plastid	Protein	7	27.766	96.606							0.369766	0.538639	0.745606	0.831117	0.00388331	0.079419	-0.113693	-0.0732414	-0.154481	0.176836	-0.363251	-0.154329	0.821367	0.612743	0.560337	0.0102067	0.668372	-0.189828	0.47443	-0.343664	0.104052	0.076644	0.284034	0.00394634	0.0264733	0.133787	0.475141	-0.211968	-0.728434	-0.302934	0.265807	-0.146412	-0.147866
AT1G12270	AT1G12270.1 | Symbols: Hop1 | stress-inducible protein, putative | chr1:4172105-4174575 FORWARD LENGTH=572	0	nucleus	Protein	22	61.459	282.15							0.0268883	0.0976068	0.0901318	0.399756	0.27481	0.483751	0.162118	0.570776	0.0448174	0.0639969	0.00738653	0.123611	0.0791629	0.765982	0.490676	0.937585	0.298119	-0.0870485	0.706428	-0.0149669	0.954919	0.000450459	0.0194642	0.00907079	0.0418585	0.0665455	0.459164	0.147311	0.0911537	-0.0195217	0.309136	0.107842	0.247944
AT1G12310	AT1G12310.1 | Symbols: | Calcium-binding EF-hand family protein | chr1:4187500-4187946 REVERSE LENGTH=148	0	cytosol	Protein	4	36.531	21.102							0.0450996	0.13688	0.0987854	0.40575	0.0448157	0.207519	-0.313096	-0.901013	-0.0860066	0.324053	-0.202717	-0.699793	0.0690916	0.792445	0.377009	0.396096	0.102401	-0.3522	0.114969	-0.00990034	0.975184	0.0109258	0.114306	0.0178138	0.0615308	0.112654	0.467056	-0.394264	-0.86334	-0.319016	0.206507	-0.139161	-0.856308
AT1G12360	AT1G12360.1 | Symbols: KEU | Sec1/munc18-like (SM) proteins superfamily | chr1:4201172-4206144 FORWARD LENGTH=666	0	cytosol	Protein	10	46.095	147.22													-0.0326934		0.103619	-0.169006				0.695365	0.579554			0.15007	0.501732	-0.0415821	0.867028							0.00479803		0.17445	-0.164854
AT1G12410	AT1G12410.1 | Symbols: CLPR2, NCLPP2, CLP2 | CLP protease proteolytic subunit 2 | chr1:4223099-4224954 FORWARD LENGTH=279	0	plastid	Protein	8	15.382	183.07							0.00362029	0.0270511	0.339282	0.575236	0.874989	0.919644	-0.311977	-0.270068	-0.500817	0.0887643	-0.424552	-0.453212	0.340395	0.0826176	0.67405	0.0587485	0.0756451	0.0270278	0.89994	0.150321	0.310061	0.197856	0.44866	0.255139	0.338861	0.395819	0.61804	-0.136687	-0.33657	-0.361448	0.085554	-0.218461	0.147489
AT1G12520	AT1G12520.3 | Symbols: ATCCS, CCS | copper chaperone for SOD1 | chr1:4267277-4268206 REVERSE LENGTH=184;AT1G12520.2 | Symbols: ATCCS, CCS | copper chaperone for SOD1 | chr1:4267277-4268438 REVERSE LENGTH=229;AT1G12520.1 | Symbols: ATCCS, CCS | copper chape	0	plastid	Protein	7	51.933	24.96																								0.0894728	0.765467	0.072442	0.798285
AT1G12770	AT1G12770.1 | Symbols: ISE1, EMB1586 | P-loop containing nucleoside triphosphate hydrolases superfamily protein | chr1:4351888-4353543 FORWARD LENGTH=551	0	mitochondrion	Protein	17	43.994	225.15							0.00340433	0.0258308	0.106112	0.414457	0.0123537	0.125888	0.280466	0.583403	0.401276	-0.173489	0.223946	0.367193	0.0115216	0.104646	0.52685	0.251771	0.093656	0.0490027	0.871185	-0.213185	0.310831	0.167889	0.410585	0.019051	0.0635326	0.0585806	0.482291	0.106309	0.36959	-0.0978855	-0.260761	0.252374	0.268229
AT1G12780	AT1G12780.1 | Symbols: UGE1, ATUGE1 | UDP-D-glucose/UDP-D-galactose 4-epimerase 1 | chr1:4356124-4358120 REVERSE LENGTH=351	0	cytosol	Protein	18	73.843	261.34							0.236605	0.404274	0.492751	0.673076	0.776168	0.855469	0.0754702	0.175684	-0.0444607	0.187128	-0.0864939	0.145493	0.302108	0.609219	0.400452	0.545838	0.0989406	-0.222499	0.30991	-0.309874	0.102437	0.594615	0.776914	0.512026	0.577149	0.300891	0.570297	-0.0321262	-0.0205263	0.0157235	0.159338	-0.258954	-0.056213
AT1G12800	AT1G12800.1 | Symbols: | Nucleic acid-binding, OB-fold-like protein | chr1:4361778-4365189 REVERSE LENGTH=767	0	plastid	Protein	9	21.768	206.29							3.86003e-05	0.00107207	0.736197	0.824686	0.663	0.776974	0.41429	0.537217	0.412241	0.35832	0.218393	0.54528	0.0318146	0.129651	0.0679936	0.331172	0.0120536	0.108863	0.562751	-0.290782	0.0364875	0.165818	0.408276	0.65203	0.699587	0.765817	0.844176	0.132597	0.23817	0.169204	-0.0946341	0.0973375	0.252909
AT1G12840	AT1G12840.1 | Symbols: DET3, ATVHA-C | vacuolar ATP synthase subunit C (VATC) / V-ATPase C subunit / vacuolar proton pump C subunit (DET3) | chr1:4375584-4378220 FORWARD LENGTH=375	0	golgi,vacuole	Protein	22	64.584	304.3							0.0156512	0.0692887	0.487835	0.672601	0.0509403	0.220941	0.142937	-0.0533953	0.237753	0.128914	0.213483	0.187931	0.624919	0.256915	0.287968	0.0710608	0.0990442	-0.265285	0.247721	-0.000864539	0.997447	0.587287	0.771862	0.0634751	0.128998	0.100268	0.464924	0.0358303	0.236247	0.249564	0.0342426	-0.0943702	-0.246532
AT1G12900	AT1G12900.4 | Symbols: GAPA-2 | glyceraldehyde 3-phosphate dehydrogenase A subunit 2 | chr1:4392634-4393850 REVERSE LENGTH=350;AT1G12900.3 | Symbols: GAPA-2 | glyceraldehyde 3-phosphate dehydrogenase A subunit 2 | chr1:4392634-4393850 REVERSE LENGTH=350;AT	0	plastid	Protein	5	16.517	277.06							0.0959751	0.228047	0.708624	0.802962	0.304879	0.507558	-0.136087	-0.0920899	-0.0695018	-0.118802	-0.362299	-0.0377421	0.72393	0.314824	0.583548	0.0664252	0.810129	-0.190885	0.32033	-0.0605629	0.781851	0.280629	0.533637	0.532016	0.595053	0.978375	0.986545	-0.0878644	-0.0343469	-0.0676994	-0.0465422	-0.179833	-0.110901
AT1G12920	AT1G12920.1 | Symbols: ERF1-2 | eukaryotic release factor 1-2 | chr1:4396555-4397859 REVERSE LENGTH=434	0	cytosol	Protein	5	75.082	12.95							0.942855	0.970208	0.0255498	0.320188	0.458567	0.631065	-0.00987135	0.0335919	-0.88999	-0.0512378	0.284489	0.573791	0.932485	0.0208546	0.819592	0.153331	0.205287	-0.340685	0.0904283	-0.386887	0.031819	0.194548	0.444989	0.0368411	0.0911746	0.49949	0.679587	-0.172681	0.148643	-0.1254	-0.132734	-0.601151	-0.152764
AT1G13020	AT1G13020.1 | Symbols: EIF4B2 | eukaryotic initiation factor 4B2 | chr1:4440927-4443520 REVERSE LENGTH=549	0	cytosol	Protein	15	31.208	162.29							0.00323048	0.0250277	0.538727	0.701083	0.533529	0.684041	-0.352705	-0.658182	-0.420952	-0.057379	-0.266496	-0.360514	0.0198373	0.108265	0.872428	0.198531	0.187525	0.0128386	0.971908	0.164966	0.497268	0.0265835	0.173511	0.0108697	0.0467366	0.595214	0.739996	-0.221042	-0.258398	-0.395229	-0.109483	-0.367702	0.0256041
AT1G13060	AT1G13060.1 | Symbols: PBE1 | 20S proteasome beta subunit E1 | chr1:4452641-4454663 FORWARD LENGTH=274;AT1G13060.2 | Symbols: PBE1 | 20S proteasome beta subunit E1 | chr1:4452641-4454663 FORWARD LENGTH=298	0	cytosol,nucleus	Protein	3	19.489	16.447							0.00375077	0.0276057	0.2157	0.489019	0.590481	0.726992	-0.235837	-0.206987	-0.0715416	-0.00711937	-0.493651	-0.399885	0.308541	0.633231	0.973076	0.0215165	0.0281923	0.14696	0.469427	0.147076	0.427521	0.0505929	0.234215	0.527513	0.591385	0.585142	0.735041	-0.130326	0.0325447	-0.113208	-0.0744273	-0.272599	-0.223938
AT1G13190	AT1G13190.1 | Symbols: | RNA-binding (RRM/RBD/RNP motifs) family protein | chr1:4499633-4501354 FORWARD LENGTH=573	0	nucleus	Protein	8	60.718	32.886																								0.376373	0.0773272	0.311122	0.12356
AT1G13270	AT1G13270.1 | Symbols: MAP1C, MAP1B | methionine aminopeptidase 1B | chr1:4544999-4547155 FORWARD LENGTH=369;AT1G13270.2 | Symbols: MAP1C, MAP1B | methionine aminopeptidase 1B | chr1:4544999-4546574 FORWARD LENGTH=283	0	plastid	Protein	23	39.157	321.47							0.414548	0.578403	0.304198	0.554371	0.979442	0.985129	0.118356	0.676521	0.103948	-0.314322	0.147352	-0.0217202	0.132256	0.684455	0.274382	0.375684	0.965003	0.363806	0.056933	0.190851	0.32183	0.00502372	0.0710183	0.355969	0.43091	0.772138	0.84985	0.343625	0.476548	0.24734	0.106558	0.364877	0.522804
AT1G13280	AT1G13280.1 | Symbols: AOC4 | allene oxide cyclase 4 | chr1:4547624-4548552 FORWARD LENGTH=254	0	plastid	Protein	11	85.667	76.949							0.694409	0.812213	0.416434	0.618456	0.148717	0.347046	-0.0650294	-0.380997	0.215777	0.362036	-0.030178	-0.491786	0.525215	0.47074	0.19141	0.917954	0.22864	0.275416	0.235214	0.426652	0.0309161	0.169639	0.413817	0.0181361	0.0620523	0.0162155	0.489505	-0.167749	-0.334844	0.301911	0.240426	-0.100126	-0.946111
AT1G13320	AT1G13320.3 | Symbols: PP2AA3 | protein phosphatase 2A subunit A3 | chr1:4563692-4567348 REVERSE LENGTH=587;AT1G13320.1 | Symbols: PP2AA3 | protein phosphatase 2A subunit A3 | chr1:4563692-4567348 REVERSE LENGTH=587;AT1G13320.2 | Symbols: PP2AA3 | protei	0	cytosol	Protein	25	42.619	323.31							0.00614825	0.0377093	0.386087	0.598434	0.387688	0.572301	0.601227	0.843373	0.0723346	0.104309	1.02841	0.95771	0.125808	0.849719	0.815565	0.049263	0.143006	0.082347	0.678211	0.00664955	0.976574	0.0484594	0.2306	0.0671489	0.133286	0.576686	0.729161	0.423511	0.947665	0.649543	-0.0774198	0.226699	0.371067
AT1G13420	AT1G13420.1 | Symbols: ATST4B, ST4B | sulfotransferase 4B | chr1:4604871-4605866 FORWARD LENGTH=331	0	cytosol	Protein	10	37.667	300.42																								-0.272889	0.343604	0.00748973	0.982693
AT1G13440	AT1G13440.1 | Symbols: GAPC-2, GAPC2 | glyceraldehyde-3-phosphate dehydrogenase C2 | chr1:4608465-4610494 REVERSE LENGTH=338;AT1G13440.2 | Symbols: GAPC-2, GAPC2 | glyceraldehyde-3-phosphate dehydrogenase C2 | chr1:4608465-4610494 REVERSE LENGTH=310	0	cytosol,nucleus	Protein	3	48.941	80.564							0.700129	0.816632	0.0166139	0.292982	0.862561	0.911134	-0.0430928	-0.648689	0.0901136	0.357043	0.401755	-0.415686	0.128573	0.57715	0.140001	0.00333969	0.22965	0.118864	0.448413	0.232411	0.0629671	0.338623	0.590451	0.397082	0.471423	0.215788	0.521127	-0.105801	-0.156482	0.0649958	0.269628	-0.167499	-0.539649
AT1G13690	AT1G13690.1 | Symbols: ATE1 | ATPase E1 | chr1:4693380-4694179 FORWARD LENGTH=177	0	nucleus	Protein	17	59.324	57.261													0.207834		0.170171	-0.0612403	0.514573				0.887463			-0.377413	0.040868	-0.122513	0.558253							-0.561798	-1.0642	-0.303415	-0.49572	-0.0979504	-0.847702
AT1G13730	AT1G13730.1 | Symbols: | Nuclear transport factor 2 (NTF2) family protein with RNA binding (RRM-RBD-RNP motifs) domain | chr1:4710519-4712332 FORWARD LENGTH=428	0	nucleus	Protein	2	29.667	323.31													-0.475972	-0.54263	-0.81044	-0.385737	0.027735	-0.668789	0.259639		0.115731	0.936357		0.0688627	0.830384	-0.0573501	0.843783							0.131586	-0.056397	0.352561	0.033398	0.196781
AT1G13750	AT1G13750.1 | Symbols: | Purple acid phosphatases superfamily protein | chr1:4715490-4718091 REVERSE LENGTH=613	0	extracellular	Protein	2	61.399	6.2647							0.109631	0.248271	0.311499	0.559709	0.404956	0.587196	0.158796	0.266754	0.000566067	0.524911	0.0756363	-0.0738853	0.21808	0.997809	0.0810728	0.673083	0.778895	0.139261	0.672582	0.435337	0.072936	0.63353	0.802785	0.024371	0.0725126	0.311185	0.575503	0.045414	0.0804026	-0.324009	0.33367	0.0859303	0.0510758
AT1G13870	AT1G13870.1 | Symbols: DRL1, AtKTI12 | calmodulin binding;purine nucleotide binding | chr1:4747437-4748345 REVERSE LENGTH=302	0	cytosol	Protein	6	40.424	58.411							0.125853	0.269462	0.40284	0.609643	0.238506	0.443714	0.132654	-0.0923195	0.0767442	0.0627795	0.195081	0.420983	0.723814	0.690398	0.669828	0.41048	0.0856641	0.246581	0.364063	0.0253607	0.94295							0.146707	-0.222205	0.389398	-0.075377	0.17617	0.465552
AT1G13900	AT1G13900.1 | Symbols: | Purple acid phosphatases superfamily protein | chr1:4753494-4755554 REVERSE LENGTH=656	0	extracellular	Protein	5	27.809	65.786							0.142587	0.289701	0.372773	0.588642	0.226662	0.430381	-0.289037	-0.616699	-0.00442659	-0.141607	0.203378	-0.885832	0.38167	0.98404	0.626658	0.532397	0.163744	-0.28048	0.263198	-0.0343922	0.914083	0.947575	0.97413	0.174421	0.25516	0.281798	0.561658	-0.0140111	-0.348324	0.105506	0.659284	0.263189	-0.74971
AT1G13930	AT1G13930.3 | Symbols: | Involved in response to salt stress. Knockout mutants are hypersensitive to salt stress. | chr1:4761091-4761558 FORWARD LENGTH=155;AT1G13930.2 | Symbols: | Involved in response to salt stress. Knockout mutants are hypersensitiv	0	plastid	Protein	7	65.516	77.396							0.189525	0.348509	0.222766	0.495129	0.0450565	0.20733	-0.167448	-0.266335	-0.303415	0.441285	-0.316713	-0.392065	0.408578	0.282803	0.125459	0.156053	0.324108	-0.0478663	0.864708	0.155725	0.457268	0.00440356	0.0675213	0.0130617	0.0517116	0.0659941	0.458635	-0.31679	-0.685632	-0.34207	0.274474	-0.506864	-0.32386
AT1G14000	AT1G14000.1 | Symbols: VIK | VH1-interacting kinase | chr1:4797606-4800043 FORWARD LENGTH=438	0	golgi	Protein	3	37.709	17.154							0.248007	0.412504	0.332299	0.572962	0.820589	0.885539	-0.0983345	-0.239976	0.223312	-0.272573	-0.0205806	-0.181854	0.126113	0.205079	0.340733	0.889039	0.288052	-0.212672	0.275609	-0.303666	0.0694687	0.707101	0.853824	0.727973	0.764372	0.844271	0.895242	-0.0366539	-0.136832	0.171564	-0.0886414	-0.123793	-0.00556761
AT1G14030	AT1G14030.1 | Symbols: | Rubisco methyltransferase family protein | chr1:4805493-4807440 REVERSE LENGTH=482	0	plastid	Protein	6	36.913	194.85							2.85244e-06	0.000137665	0.0585569	0.363819	0.493034	0.660293	0.632526	0.775275	0.202273	0.281181	0.741372	1.16253	0.0415015	0.294768	0.290737	0.00302107	0.0102022	-0.157204	0.504214	-0.0628399	0.80131	0.000500699	0.0213514	0.47176	0.541021	0.151529	0.488466	0.339185	0.424107	0.308824	0.0188831	0.218365	0.725746
AT1G14130	AT1G14130.1 | Symbols: | 2-oxoglutarate (2OG) and Fe(II)-dependent oxygenase superfamily protein | chr1:4836041-4837040 REVERSE LENGTH=308	0	cytosol	Protein	5	19.809	29.582																								-0.247572	0.339485	-0.461808	0.0321143
AT1G14150	AT1G14150.1 | Symbols: PQL1, PQL2 | PsbQ-like 2 | chr1:4839885-4840632 FORWARD LENGTH=190;AT1G14150.2 | Symbols: PQL1, PQL2 | PsbQ-like 2 | chr1:4839885-4840373 FORWARD LENGTH=162	0	plastid	Protein	6	46.803	53.644							0.00483557	0.03303	0.397142	0.606002	0.000380501	0.0254676	0.242604	0.0384749	0.0571939	0.323401	0.407114	0.386837	0.782269	0.759363	0.145324	0.00958561	0.176492	-0.0822922	0.813021	-0.00025865	0.999642	0.103298	0.331515	0.000891176	0.0106699	0.0284117	0.502055	0.153783	-0.195791	-0.25551	0.387364	0.574338	0.258513
AT1G14170	AT1G14170.2 | Symbols: | RNA-binding KH domain-containing protein | chr1:4843463-4845253 REVERSE LENGTH=446;AT1G14170.1 | Symbols: | RNA-binding KH domain-containing protein | chr1:4843463-4845253 REVERSE LENGTH=454;AT1G14170.3 | Symbols: | RNA-binding	0	nucleus	Protein	6	68.241	45.09																								0.201918	0.561281	0.160895	0.629818
AT1G14210	AT1G14210.1 | Symbols: | Ribonuclease T2 family protein | chr1:4856902-4857941 REVERSE LENGTH=247	0	extracellular	Protein	5	34.063	15.394							0.129742	0.273415	0.0760009	0.387908	0.493722	0.660914	0.16942	0.0274572	0.369327	0.725053	-0.120157	-0.154578	0.935723	0.180399	0.0113411	0.62855	0.430904	-0.0305886	0.905812	-0.155787	0.394674	0.430123	0.665508	0.564881	0.625057	0.0303909	0.49479	0.0815444	-0.170444	0.0420519	0.723926	0.133317	-0.32113
AT1G14310	AT1G14310.1 | Symbols: | Haloacid dehalogenase-like hydrolase (HAD) superfamily protein | chr1:4885049-4886672 FORWARD LENGTH=254	0	mitochondrion	Protein	7	73.716	30.842													0.402971		-0.0125693	0.413748	0.807734							-0.16311	0.559548	-0.22459	0.34495							0.100417			-0.0825686	0.814508	-0.430688
AT1G14320	AT1G14320.1 | Symbols: SAC52, RPL10, RPL10A | Ribosomal protein L16p/L10e family protein | chr1:4888270-4889408 FORWARD LENGTH=220;AT1G14320.2 | Symbols: SAC52, RPL10A | Ribosomal protein L16p/L10e family protein | chr1:4888270-4889408 FORWARD LENGTH=163	0	cytosol	Protein	12	16.163	249.64							0.00256771	0.0213541	0.153929	0.451965	0.330777	0.528274	0.579083	1.08844	-0.00919543	0.119916	0.571002	1.12525	0.100797	0.976524	0.773253	0.00231114	0.0652611	0.152155	0.345475	0.32568	0.0121623	0.0149908	0.135761	0.0600946	0.124485	0.341149	0.588132	0.409656	0.701925	0.2134	-0.0353365	0.26025	0.90804
AT1G14345	AT1G14345.1 | Symbols: | NAD(P)-linked oxidoreductase superfamily protein | chr1:4899176-4899766 FORWARD LENGTH=196	0	plastid	Protein	10	49.335	31.27																								0.210967	0.438241	0.310662	0.17331
AT1G14410	AT1G14410.1 | Symbols: ATWHY1, PTAC1, WHY1 | ssDNA-binding transcriptional regulator | chr1:4929352-4930810 REVERSE LENGTH=263	0	plastid	Protein	10	54.611	63.282							0.519138	0.673575	0.563653	0.71396	0.0511757	0.22034	0.055408	0.00542283	0.223784	0.22565	-0.028819	-0.148998	0.982965	0.264207	0.309932	0.825498	0.429147	-0.0200159	0.947011	0.00898059	0.973998	0.277844	0.529731	0.00353059	0.0245363	0.166383	0.500184	-0.0717651	-0.314432	-0.0540837	0.134064	0.0883592	-0.212733
AT1G14570	AT1G14570.2 | Symbols: | UBX domain-containing protein | chr1:4983770-4987192 FORWARD LENGTH=468;AT1G14570.1 | Symbols: | UBX domain-containing protein | chr1:4983770-4987192 FORWARD LENGTH=468;AT1G14570.4 | Symbols: | UBX domain-containing protein | ch	0	nucleus	Protein	3	34.634	6.8425							0.345044	0.514595	0.0859188	0.395979	0.800015	0.873256	0.102176	0.559345	-0.418064	0.0812242	0.0229789	0.265399	0.143448	0.0042107	0.808154	0.802839	0.297487	-0.344588	0.120112	-0.319462	0.123278	0.61518	0.792704	0.355961	0.43108	0.505768	0.683636	0.0443795	0.0705144	-0.155237	0.0794859	-0.0841604	0.311295
AT1G14610	AT1G14610.1 | Symbols: TWN2, VALRS | valyl-tRNA synthetase / valine--tRNA ligase (VALRS) | chr1:5008502-5014486 REVERSE LENGTH=1108	0	mitochondrion	Protein	3	22.157	12.916							0.184016	0.342009	0.447539	0.644815	0.0635092	0.236453	0.323436	-0.0748914	0.0402503	-0.103815	1.0186	0.737042	0.895077	0.949869	0.839402	0.0780988	0.195016	-0.468347	0.0121599	-0.243393	0.191466	0.618738	0.795167	0.0824519	0.152389	0.37235	0.607243	0.113396	0.80632	0.530893	-0.449687	-0.208441	-0.112104
AT1G14620	AT1G14620.2 | Symbols: DECOY | decoy | chr1:5014985-5016501 REVERSE LENGTH=220;AT1G14620.1 | Symbols: DECOY | decoy | chr1:5014948-5016501 REVERSE LENGTH=233	0	mitochondrion	Protein	2	48.912	6.5132													-0.0444585	0.00761216	0.194318	0.0683615	-0.0777813	-0.414802		0.521359	0.477403			-0.400023	0.0386581	-0.245104	0.214316							-0.068328	0.164874	0.147741	0.0410072	-0.17743	-0.517832
AT1G14650	AT1G14650.2 | Symbols: | SWAP (Suppressor-of-White-APricot)/surp domain-containing protein / ubiquitin family protein | chr1:5028077-5030520 FORWARD LENGTH=785;AT1G14650.1 | Symbols: | SWAP (Suppressor-of-White-APricot)/surp domain-containing protein / u	0	nucleus	Protein	7	28.186	32.284							0.000382071	0.00585842	0.852939	0.896788	0.880277	0.922896	0.285832	0.138687	0.289554	0.316343	0.392943	0.291635	0.557525	0.0474799	0.103242	0.0343688	0.0622856	0.00751899	0.979868	0.0577815	0.797427	0.986669	0.992836	0.75011	0.783923	0.854004	0.901933	0.00131885	-0.00617852	-0.15539	0.081285	-0.0121425	0.0990206
AT1G14710	AT1G14710.2 | Symbols: | hydroxyproline-rich glycoprotein family protein | chr1:5062168-5064697 REVERSE LENGTH=601;AT1G14710.1 | Symbols: | hydroxyproline-rich glycoprotein family protein | chr1:5062168-5064697 REVERSE LENGTH=601	0	nucleus	Protein	2	28.18	13.351							0.000862379	0.0103626	0.0415107	0.349283	0.408635	0.590496	0.63258	1.21863	0.0750073	-0.194266	1.00141	1.06212	0.049327	0.858653	0.600594	0.00423292	0.0327062	-0.264828	0.0907355	-0.0435528	0.826545	0.196664	0.44806	0.00842214	0.0404096	0.0805528	0.453286	0.2036	0.950994	0.241578	-0.520123	0.090369	0.25518
AT1G14810	AT1G14810.1 | Symbols: | semialdehyde dehydrogenase family protein | chr1:5102684-5104633 REVERSE LENGTH=375	0	plastid	Protein	3	24.917	91.034							0.0683722	0.180852	0.0472215	0.359347	0.0550537	0.224873	0.0686635	0.284305	0.110903	0.00140962	-0.0509496	-0.00235041	0.00869304	0.295556	0.988445	0.510774	0.971746	0.217031	0.127716	0.518524	1.49276e-05	0.0593045	0.256132	0.223007	0.305567	0.88847	0.925849	0.0770919	0.0273208	0.0720241	0.0377178	0.133565	0.114832
AT1G14830	AT1G14830.1 | Symbols: ADL1C, ADL5, DRP1C, DL1C | DYNAMIN-like 1C | chr1:5107699-5111470 REVERSE LENGTH=614	0	cytosol	Protein	2	21.223	4.2234							0.0246858	0.0930536	0.0840288	0.395311	0.0596979	0.226852	0.265771	0.693334	0.14464	-0.315573	0.436728	0.369724	0.0455754	0.536409	0.158857	0.11646	0.27728	-0.220895	0.323599	0.076928	0.760352	0.0391209	0.207642	0.0038345	0.0258427	0.0393521	0.477165	0.217135	0.736128	0.435096	-0.228843	-0.0418477	0.185143
AT1G14960	AT1G14960.1 | Symbols: | Polyketide cyclase/dehydrase and lipid transport superfamily protein | chr1:5159334-5159992 REVERSE LENGTH=153	0	cytosol	Protein	9	29.058	109.88							0.316047	0.486633	0.121266	0.427188	0.603003	0.73656	-0.20505	-1.05462	0.154914	0.207948	0.374451	-0.707943	0.249856	0.596731	0.504777	0.28685	0.0276565	0.362806	0.0907355	0.383985	0.0466575	0.428848	0.664599	0.121488	0.199475	0.0344103	0.479428	-0.106783	-0.736073	0.303624	0.467254	-0.0574812	-0.511239
AT1G14980	AT1G14980.1 | Symbols: CPN10 | chaperonin 10 | chr1:5165930-5166654 REVERSE LENGTH=98	0	mitochondrion	Protein	2	27.844	5.9821							0.000751988	0.00954247	0.281008	0.542667	0.102447	0.290101	-0.480218	-0.768361	-0.464514	0.0679104	-0.532439	-0.703686	0.0387929	0.146528	0.791001	0.000857085	0.147676	-0.319179	0.0572059	-0.220477	0.173868	0.00179462	0.0444513	0.0566684	0.11996	0.192143	0.51463	-0.386663	-0.85287	-0.347834	-0.000579916	-0.213072	-0.518961
AT1G15000	AT1G15000.1 | Symbols: scpl50 | serine carboxypeptidase-like 50 | chr1:5168613-5169947 FORWARD LENGTH=444	0	extracellular	Protein	4	51.807	24.53							0.852431	0.915896	0.614127	0.744282	0.517493	0.675539	0.0221438	0.0768133	-0.195986	0.361552	-0.00696141	-0.124699	0.879831	0.232192	0.228498	0.957305	0.5936	0.253897	0.265779	0.130425	0.586618	0.552321	0.748655	0.39028	0.464489	0.401942	0.621572	-0.0561831	-0.183909	-0.00444632	0.133374	0.132901	-0.358834
AT1G15120	AT1G15120.1 | Symbols: | Ubiquinol-cytochrome C reductase hinge protein | chr1:5203091-5203897 FORWARD LENGTH=69;AT1G15120.2 | Symbols: | Ubiquinol-cytochrome C reductase hinge protein | chr1:5202648-5203950 FORWARD LENGTH=166	0	mitochondrion	Protein	16	125.92	86.843							0.34605	0.51505	0.228339	0.500341	0.0133984	0.129797	0.199079	-0.755927	0.260918	0.212387	0.69647	0.581547	0.367859	0.4235	0.542842	0.226327	0.257123	0.226272	0.0698286	0.281521	0.0110355	0.783953	0.893041	0.796951	0.823961	0.175274	0.504916	-0.0814258	-1.06629	0.705394	-0.564252	0.974367	-0.456352
AT1G15130	AT1G15130.1 | Symbols: | Endosomal targeting BRO1-like domain-containing protein | chr1:5206217-5209848 REVERSE LENGTH=846	0	nucleus	Protein	7	25.372	22.062							0.0375019	0.121458	0.344162	0.57654	0.212283	0.417896	0.286038	0.485272	0.0412317	-0.0621812	0.255075	0.710792	0.166725	0.867784	0.863808	0.444516	0.0219022	-0.310276	0.0191253	-0.137626	0.326858	0.967093	0.984763	0.00616382	0.0335136	0.194836	0.515647	0.00496107	0.21144	0.326411	-0.421368	-0.300559	0.20888
AT1G15140	AT1G15140.1 | Symbols: | FAD/NAD(P)-binding oxidoreductase | chr1:5210403-5212137 REVERSE LENGTH=295;AT1G15140.3 | Symbols: | FAD/NAD(P)-binding oxidoreductase | chr1:5210642-5212137 REVERSE LENGTH=271;AT1G15140.2 | Symbols: | FAD/NAD(P)-binding oxidore	0	plastid	Protein	11	87.593	78.712							0.963196	0.980854	0.385541	0.598218	0.0141295	0.132944	-0.00367879	0.212329	0.087667	0.0515728	-0.111519	-0.258444	0.512307	0.55858	0.737772	0.281377	0.0619697	0.346951	0.131453	0.130454	0.609459	0.332227	0.583866	5.937e-05	0.0024948	0.310826	0.575207	-0.0558642	-0.226553	-0.14123	0.113383	0.0635651	-0.0884874
AT1G15200	AT1G15200.1 | Symbols: | protein-protein interaction regulator family protein | chr1:5228477-5231017 REVERSE LENGTH=423;AT1G15200.2 | Symbols: | protein-protein interaction regulator family protein | chr1:5228477-5231017 REVERSE LENGTH=428;AT1G15200.4 |	0	nucleus	Protein	8	66.203	112.92																								0.00936585	0.969532	-0.0936055	0.581062
AT1G15340	AT1G15340.1 | Symbols: MBD10 | methyl-CPG-binding domain 10 | chr1:5275895-5277474 REVERSE LENGTH=384;AT1G15340.2 | Symbols: MBD10 | methyl-CPG-binding domain 10 | chr1:5275895-5277474 REVERSE LENGTH=332	0	nucleus	Protein	19	40.745	323.31							0.112974	0.254083	0.268637	0.532752	0.038578	0.197243	-0.196851	-0.161479	-0.121772	0.260298	-0.379211	-0.582092	0.189308	0.689919	0.288128	0.0364097	0.237728	-0.260885	0.067417	-0.179737	0.19509	0.0565541	0.248701	0.00792873	0.038879	0.338049	0.586979	-0.215032	-0.639134	-0.258674	0.064993	-0.10609	-0.136255
AT1G15390	AT1G15390.1 | Symbols: PDF1A, ATDEF1 | peptide deformylase 1A | chr1:5294653-5295625 FORWARD LENGTH=269	0	mitochondrion	Protein	17	68.722	206							0.489802	0.647788	0.6577	0.776323	0.212638	0.418316	0.0631405	0.31829	0.00170019	0.0797535	0.0228938	-0.106935	0.329762	0.993359	0.587197	0.874377	0.597185	0.0372264	0.861366	0.0571784	0.75403	0.903921	0.953609	0.923715	0.933052	0.360744	0.599447	-0.00660743	-0.118764	0.126828	0.0488659	0.0779413	-0.167909
AT1G15690	AT1G15690.1 | Symbols: AVP1, ATAVP3, AVP-3, AtVHP1;1 | Inorganic H pyrophosphatase family protein | chr1:5399115-5402185 FORWARD LENGTH=770	0	vacuole	Protein	12	17.682	175.51													0.399494		0.51231	0.43034	0.255832					0.0840215		0.246164	0.138976	0.467053	0.000807885							-0.210344				-0.210344
AT1G15710	AT1G15710.1 | Symbols: | prephenate dehydrogenase family protein | chr1:5404505-5405581 FORWARD LENGTH=358	0	plastid	Protein	13	10.812	284.24																								-0.0803133	0.780862	0.177986	0.436214
AT1G15730	AT1G15730.1 | Symbols: | Cobalamin biosynthesis CobW-like protein | chr1:5407535-5409937 REVERSE LENGTH=448	0	plastid	Protein	5	49.222	19.778							0.0195527	0.079838	0.952949	0.962757	0.358263	0.549238	0.37345	0.206102	0.360287	0.489778	0.530522	0.280563	0.696583	0.37909	0.309987	0.0326056	0.278617	-0.174172	0.361243	-0.207537	0.218505	0.0828476	0.293512	0.0487887	0.108845	0.422013	0.631711	0.240082	-0.153827	0.0185954	0.572638	0.397631	0.365371
AT1G15790	AT1G15790.2 | Symbols: | unknown protein; BEST Arabidopsis thaliana protein match is: unknown protein (TAIR:AT1G15780.1); Has 35333 Blast hits to 34131 proteins in 2444 species: Archae - 798; Bacteria - 22429; Metazoa - 974; Fungi - 991; Plants - 531; Vir	0	cytosol	Protein	5	7.9832	24.889																								0.171011	0.645359	-0.132915	0.70939							0.0924694					0.0924694
AT1G15810	AT1G15810.1 | Symbols: | S15/NS1, RNA-binding protein | chr1:5444496-5446271 FORWARD LENGTH=419	0	mitochondrion	Protein	10	95.208	68.09													0.21431				0.21431					0.11822		0.43492	0.0230326	0.292366	0.109803							0.0523457	0.365856		-0.157519	-0.0512996
AT1G15820	AT1G15820.1 | Symbols: LHCB6, CP24 | light harvesting complex photosystem II subunit 6 | chr1:5446685-5447676 REVERSE LENGTH=258	0	plastid	Protein	9	31.923	144.35							0.00512717	0.0342276	0.0605162	0.362974	0.29536	0.499044	-0.302358	-0.670001	-0.686157	-0.0516349	-0.190089	0.0860913	0.00538893	0.042015	0.806785	0.506767	0.687106	0.0229635	0.953519	0.142702	0.614944	0.000823865	0.0302272	0.344721	0.42081	0.125944	0.477104	-0.330875	-0.577474	-0.666368	-0.0165704	-0.159946	-0.234014
AT1G15930	AT1G15930.2 | Symbols: | Ribosomal protein L7Ae/L30e/S12e/Gadd45 family protein | chr1:5471702-5472741 FORWARD LENGTH=144;AT1G15930.1 | Symbols: | Ribosomal protein L7Ae/L30e/S12e/Gadd45 family protein | chr1:5471702-5472741 FORWARD LENGTH=144	0	cytosol	Protein	2	48.905	25.915							0.00622058	0.0379946	0.142224	0.442758	0.0435005	0.204647	-0.26746	-0.307725	0.0699916	-0.0628557	-0.406219	-0.630494	0.27875	0.662911	0.802821	0.0478248	0.0120757	0.110583	0.580994	0.207155	0.201611	0.195707	0.446934	0.176609	0.257581	0.440076	0.642812	-0.115542	-0.41714	-0.0576438	-0.163439	-0.0340829	0.0945936
AT1G15950	AT1G15950.2 | Symbols: CCR1, IRX4, ATCCR1 | cinnamoyl coa reductase 1 | chr1:5478855-5481949 FORWARD LENGTH=337;AT1G15950.1 | Symbols: CCR1, IRX4, ATCCR1 | cinnamoyl coa reductase 1 | chr1:5478855-5481915 FORWARD LENGTH=344	0	cytosol	Protein	8	42.357	190.93													-0.027213	0.461328	-0.0965197	-0.387002	-0.0755812	-0.0382894	0.166222	0.388586	0.0787836	0.844706		0.0345418	0.873283	0.0680848	0.704246							-0.102878	0.438399	-0.00349038	-0.0227217	-0.415661	-0.510917
AT1G15980	AT1G15980.1 | Symbols: NDF1, NDH48 | NDH-dependent cyclic electron flow 1 | chr1:5489314-5491199 FORWARD LENGTH=461	0	plastid	Protein	7	29.995	63.133							0.0839783	0.207933	0.631971	0.758726	0.000353266	0.0253748	0.128681	0.330843	0.139708	0.137492	-0.0103285	0.0456914	0.123762	0.43623	0.193538	0.944711	0.822701	-0.310334	0.147203	-0.250227	0.211817	0.916116	0.959141	0.293058	0.374793	0.617588	0.75454	0.0132366	0.332502	-0.00939199	0.134821	-0.15366	-0.238088
AT1G16080	AT1G16080.1 | Symbols: | unknown protein; LOCATED IN: apoplast, chloroplast stroma, chloroplast, chloroplast envelope; EXPRESSED IN: 23 plant structures; EXPRESSED DURING: 14 growth stages; Has 81 Blast hits to 81 proteins in 28 species: Archae - 0; Bacte	0	plastid	Protein	2	80.819	19.799							0.608743	0.744862	0.598181	0.736473	0.425012	0.605838	-0.0851084	-0.527525	0.176927	-0.282601	0.14888	0.0587771	0.496035	0.40756	0.0282429	0.314141	0.841282	-0.465266	0.0494459	-0.322401	0.155545	0.12063	0.352049	0.767227	0.798071	0.819382	0.87752	0.135451	0.177646	0.246331	0.0869467	0.211805	-0.0454724
AT1G16190	AT1G16190.1 | Symbols: RAD23A | Rad23 UV excision repair protein family | chr1:5543267-5545892 FORWARD LENGTH=368	0	nucleus	Protein	3	40.633	15.811													-0.134646	-0.314517		-0.0545015	-0.0349182							0.185484	0.512517	0.0334972	0.916997							0.132126	0.0985278		-0.063753	0.361604
AT1G16210	AT1G16210.1 | Symbols: | unknown protein; CONTAINS InterPro DOMAIN/s: Protein of unknown function DUF1014 (InterPro:IPR010422); Has 16107 Blast hits to 8386 proteins in 1107 species: Archae - 26; Bacteria - 3370; Metazoa - 4013; Fungi - 1516; Plants - 526	0	nucleus	Protein	4	50.258	22.922							0.107167	0.244953	0.384728	0.597272	0.840977	0.899955	-0.226961	0.248301	-0.394597	-0.594447	-0.271753	-0.12231	0.599819	0.26244	0.0112662	0.385025	0.672248	-0.174124	0.480629	-0.378226	0.0496721	0.75734	0.879668	0.20938	0.292144	0.685099	0.796077	-0.0402671	0.183843	-0.226763	-0.108127	-0.249394	0.199106
AT1G16300	AT1G16300.1 | Symbols: GAPCP-2 | glyceraldehyde-3-phosphate dehydrogenase of plastid 2 | chr1:5574433-5577406 FORWARD LENGTH=420	0	plastid	Protein	2	124.02	15.021													0.310375	0.313814	0.772363	0.0563012	0.493922	-0.0845234		0.0222188	0.9009	0.00751708		-0.0432297	0.9052	0.057149	0.857631	0.470552	0.690112	0.217699	0.299853	0.506257	0.68366	0.0877005	0.184589	0.297173	-0.0755635	0.293245	-0.26094
AT1G16340	AT1G16340.3 | Symbols: ATKDSA2, ATKSDA | Aldolase superfamily protein | chr1:5588123-5590469 REVERSE LENGTH=291;AT1G16340.2 | Symbols: ATKDSA2, ATKSDA | Aldolase superfamily protein | chr1:5588123-5590469 REVERSE LENGTH=291;AT1G16340.1 | Symbols: ATKDSA2,	0	extracellular	Protein	2	20.323	31.75							0.461242	0.620327	0.0185167	0.304646	0.180525	0.379476	0.0356782	0.328982	0.141555	-0.111986	-0.157809	-0.0223508	0.0341358	0.208584	0.334522	0.0574069	0.867967	0.137349	0.55749	0.165502	0.422473	0.602854	0.783089	0.726939	0.764116	0.607288	0.748902	-0.0277321	-0.0142201	0.0506299	-0.182924	0.0575175	-0.0496641
AT1G16350	AT1G16350.1 | Symbols: | Aldolase-type TIM barrel family protein | chr1:5590951-5592872 FORWARD LENGTH=502	0	peroxisome	Protein	2	47.329	6.0552							0.205899	0.368043	0.0369706	0.336045	0.0089938	0.111289	0.0525127	0.282555	0.05146	0.0975499	-0.130482	-0.0385202	0.123181	0.271553	0.21991	0.190224	0.387488	-0.0198672	0.945375	-0.159435	0.40955	0.289834	0.53946	0.307924	0.388661	0.0430427	0.485361	0.042619	0.0509405	0.0997648	0.217125	-0.189891	0.0351561
AT1G16460	AT1G16460.4 | Symbols: RDH2 | rhodanese homologue 2 | chr1:5619848-5621981 REVERSE LENGTH=318;AT1G16460.3 | Symbols: ATRDH2, ATMST2, MST2, ST2, STR2, RDH2 | rhodanese homologue 2 | chr1:5619848-5621981 REVERSE LENGTH=318;AT1G16460.1 | Symbols: ATRDH2, ATMS	1	cytosol	Protein	14	27.522	319.32							0.00999735	0.0526515	0.841977	0.890669	0.129559	0.324447	-0.220532	-0.201485	-0.233342	-0.109936	-0.391689	-0.166207	0.439996	0.131263	0.630924	0.010889	0.331101	-0.228988	0.212977	-0.00155644	0.994084	0.778068	0.89089	0.105915	0.182378	0.790062	0.858171	0.0270643	0.0982099	0.0622595	0.0803031	0.113002	-0.218453
AT1G16470	AT1G16470.2 | Symbols: PAB1 | proteasome subunit PAB1 | chr1:5623122-5625439 FORWARD LENGTH=235;AT1G16470.1 | Symbols: PAB1 | proteasome subunit PAB1 | chr1:5623122-5625439 FORWARD LENGTH=235	0	cytosol,nucleus	Protein	13	15.377	323.31													0.0891565	0.173567	-0.113755	0.200718	0.0722103	0.113042	0.535263	0.802433	0.254991		0.543586	-0.0942442	0.703376	0.00355729	0.988443	0.806622	0.908155	0.0202938	0.0657109	0.290583	0.568608	0.0309361	-0.064555	-0.269076	0.119746	-0.179218	0.547784
AT1G16520	AT1G16520.1 | Symbols: | unknown protein; FUNCTIONS IN: molecular_function unknown; INVOLVED IN: biological_process unknown; LOCATED IN: plasma membrane; EXPRESSED IN: 22 plant structures; EXPRESSED DURING: 13 growth stages; BEST Arabidopsis thaliana prot	0	nucleus	Protein	5	37.186	15.114																								-0.0146027	0.964332	0.143532	0.506215
AT1G16700	AT1G16700.1 | Symbols: | Alpha-helical ferredoxin | chr1:5710012-5711694 FORWARD LENGTH=222	0	mitochondrion	Protein	8	51.022	32.098							0.0414962	0.128866	0.128784	0.434443	0.269375	0.477609	0.20306	0.650937	-0.0713541	0.321324	-0.0453059	0.159698	0.0920325	0.663861	0.226773	0.687634	0.382732	-0.145832	0.469527	-0.0863523	0.671315	0.797761	0.901681	0.396465	0.47127	0.921723	0.947553	0.0189396	-0.000645197	-0.0530904	0.0173576	0.150204	-0.0191277
AT1G16720	AT1G16720.1 | Symbols: HCF173 | high chlorophyll fluorescence phenotype 173 | chr1:5723161-5726248 FORWARD LENGTH=598	0	plastid	Protein	11	34.13	124.82													-0.229234	0.11353	0.367708	-1.41761	0.220428	-0.430232	0.763466		0.0176243	0.599281		0.3533	0.163376	0.311422	0.185871							-0.00043825	0.473384	-0.179423	-0.311735	0.578154	-0.562571
AT1G16790	AT1G16790.1 | Symbols: | ribosomal protein-related | chr1:5744638-5745072 FORWARD LENGTH=144	0	plastid	Protein	3	39.842	17.033													-0.111821	-0.331412	-0.335601	0.0963816	-0.162788	0.174314		0.494006	0.825142	0.702485	0.472795	-0.363284	0.0909358	-0.21346	0.32834							-0.135212	-0.693947	-0.42403	0.131361	-0.14059	0.451147
AT1G16870	AT1G16870.1 | Symbols: | mitochondrial 28S ribosomal protein S29-related | chr1:5770964-5773157 REVERSE LENGTH=480	0	mitochondrion	Protein	4	26.826	28.522													-0.143583	0.190583	-0.374015	-1.09438	-0.0583799	0.618278		0.110213		0.833409		-0.048706	0.815983	-0.0864437	0.616511							0.0495101	0.62289	-0.247261	-0.385462	0.207873
AT1G16880	AT1G16880.1 | Symbols: | uridylyltransferase-related | chr1:5773796-5776125 FORWARD LENGTH=290;AT1G16880.2 | Symbols: | uridylyltransferase-related | chr1:5773796-5775272 FORWARD LENGTH=213	0	plastid	Protein	4	44.845	29.296							0.956595	0.977174	0.0559671	0.362249	0.0563576	0.224896	0.00618713	-0.327859	0.389163	0.497556	-0.176778	-0.351146	0.285729	0.149411	0.0988446	0.330157	0.289028	0.398352	0.234318	-0.0294642	0.949426	0.388559	0.635107	8.81151e-05	0.00296877	0.139227	0.476362	-0.0926723	-0.554233	-0.214989	0.306424	0.0952337	-0.0957975
AT1G16890	AT1G16890.2 | Symbols: UBC36, UBC13B | ubiquitin-conjugating enzyme 36 | chr1:5776550-5778327 REVERSE LENGTH=153;AT1G16890.1 | Symbols: UBC36, UBC13B | ubiquitin-conjugating enzyme 36 | chr1:5776550-5777903 REVERSE LENGTH=120;AT1G16890.3 | Symbols: UBC36 |	0	golgi	Protein	7	31.675	46.485							0.00465295	0.0320053	0.294006	0.545932	0.227092	0.430919	-0.332847	-0.508989	-0.280044	0.127156	-0.458276	-0.544081	0.00563458	0.443076	0.605576	0.106701	0.0309971	-0.135088	0.440557	-0.221169	0.128491	0.0765225	0.283946	0.207691	0.290627	0.337194	0.585844	-0.203232	-0.399453	-0.0309662	0.117345	-0.156499	-0.546589
AT1G17020	AT1G17020.1 | Symbols: SRG1, ATSRG1 | senescence-related gene 1 | chr1:5820258-5821741 FORWARD LENGTH=358	0	cytosol	Protein	17	54.051	275.9							0.214917	0.379099	0.0623293	0.36493	0.382436	0.566251	-0.170221	-0.562241	-0.326888	0.574038	-0.55688	0.0208659	0.0642341	0.41375	0.0713438	0.159156	0.9437	0.260602	0.426606	-0.0972815	0.78796	0.419678	0.660275	0.168341	0.248904	0.0615968	0.470996	0.0861848	0.000982447	-0.290832	0.60381	-0.212414	0.329376
AT1G17050	AT1G17050.1 | Symbols: SPS2 | solanesyl diphosphate synthase 2 | chr1:5829289-5831215 FORWARD LENGTH=417	0	plastid	Protein	7	34.717	69.918							0.0902731	0.218916	0.02275	0.307334	0.898052	0.934545	0.203734	0.782922	-0.0230529	-0.366462	0.0246807	0.600584	0.09516	0.881586	0.105347	0.862499	0.112622	-0.0259614	0.943772	0.027951	0.930514	0.493898	0.707522	0.127418	0.205029	0.174053	0.504406	0.0611319	0.340857	-0.162042	-0.251092	0.12546	0.252477
AT1G17100	AT1G17100.1 | Symbols: | SOUL heme-binding family protein | chr1:5844766-5845539 FORWARD LENGTH=232	0	extracellular	Protein	2	25.701	26.521							0.426301	0.589217	0.368256	0.586224	0.791349	0.867655	0.0948912	0.0185193	0.22273	0.393983	-0.340548	0.179771	0.953247	0.14095	0.205196	0.179303	0.607224	0.407336	0.107989	0.518957	0.0199948	0.63204	0.8023	0.00417089	0.0268605	0.0336035	0.482094	0.0453819	-0.338723	-0.293029	0.150698	0.172466	0.535498
AT1G17160	AT1G17160.2 | Symbols: | pfkB-like carbohydrate kinase family protein | chr1:5867678-5869175 FORWARD LENGTH=355;AT1G17160.1 | Symbols: | pfkB-like carbohydrate kinase family protein | chr1:5867678-5869215 FORWARD LENGTH=379	0	plastid	Protein	2	36.426	5.9728							0.0610744	0.167883	0.383328	0.59604	0.710082	0.807099	-0.150882	-0.0262023	0.0213052	-0.249713	-0.0834262	-0.416373	0.902035	0.908141	0.236987	0.596873	0.0229553	0.213499	0.393504	0.339227	0.107408	0.0735646	0.279045	0.862794	0.878558	0.443294	0.643943	-0.121975	-0.138588	0.0762389	-0.252159	-0.0351795	-0.260185
AT1G17190	AT1G17190.1 | Symbols: ATGSTU26, GSTU26 | glutathione S-transferase tau 26 | chr1:5875452-5876375 FORWARD LENGTH=220	0	cytosol	Protein	3	25.377	120.23							0.0109507	0.0557767	0.323559	0.568206	0.0106173	0.1198	0.179609	0.0553117	0.390185	0.315826	0.111871	0.0248537	0.745277	0.0833622	0.0452884	0.470675	0.820407	0.0417959	0.914063	-0.152452	0.599396	0.884204	0.944846	0.305017	0.385831	0.375879	0.60719	0.0104218	-0.284508	0.106318	0.0964373	0.0509294	0.0829324
AT1G17220	AT1G17220.1 | Symbols: FUG1 | Translation initiation factor 2, small GTP-binding protein | chr1:5885383-5890165 FORWARD LENGTH=1026	0	plastid	Protein	6	65.708	24.948							0.00147188	0.0148397	0.113066	0.420959	0.603545	0.73661	0.415985	0.902637	0.127507	-0.0410206	0.458077	0.632725	0.0435837	0.550807	0.850586	0.00249449	0.135543	-0.235414	0.202005	-0.216308	0.205424	0.0264223	0.174822	0.156996	0.236596	0.486654	0.672222	0.229344	0.578441	0.088355	0.0637666	0.203547	0.212612
AT1G17290	AT1G17290.1 | Symbols: AlaAT1 | alanine aminotransferas | chr1:5922771-5926093 FORWARD LENGTH=543	0	mitochondrion	Protein	4	15.454	22.988							0.890189	0.936639	0.382713	0.596344	0.0342204	0.187322	0.015186	0.129077	-0.110921	-0.346319	0.0834474	0.320645	0.624666	0.701208	0.178773	0.71095	0.241458	0.241156	0.2797	-0.00212822	0.993083	0.329083	0.580451	0.000402162	0.00665712	0.0616128	0.469879	0.102167	0.678153	0.222178	-0.184945	-0.209648	0.00509521
AT1G17470	AT1G17470.2 | Symbols: ATDRG1, ATDRG, DRG1 | developmentally regulated G-protein 1 | chr1:6003442-6006155 FORWARD LENGTH=399;AT1G17470.1 | Symbols: ATDRG1, ATDRG, DRG1 | developmentally regulated G-protein 1 | chr1:6003442-6006155 FORWARD LENGTH=399;AT1G72	1	cytosol	Protein	5	53.783	15.806							0.218147	0.381821	0.242814	0.512976	0.358021	0.549438	0.283832	0.00782001	-0.179598	0.0342176	0.213433	1.34329	0.990372	0.744848	0.94743	0.407059	0.0766209	-0.0374715	0.877977	-0.0680832	0.742384	0.0743549	0.280573	0.194087	0.275988	0.240213	0.54814	0.337433	0.998022	0.124286	-0.33247	0.517884	0.379445
AT1G17490	AT1G17490.1 | Symbols: | unknown protein; BEST Arabidopsis thaliana protein match is: unknown protein (TAIR:AT1G72690.1); Has 57 Blast hits to 45 proteins in 9 species: Archae - 0; Bacteria - 0; Metazoa - 0; Fungi - 0; Plants - 57; Viruses - 0; Other Euka	0	nucleus	Protein	13	31.294	170.81													-0.186208	-1.25176	-0.16787	0.529308		0.145486						0.193184	0.372364	-0.0879064	0.703787							-0.754098	-1.68328		-0.393481		-0.18553
AT1G17650	AT1G17650.1 | Symbols: GLYR2, GR2 | glyoxylate reductase 2 | chr1:6069594-6071964 REVERSE LENGTH=358	0	plastid	Protein	2	17.22	135.46							0.689097	0.808248	0.437385	0.637357	0.0991538	0.287409	0.0279443	0.00522524	0.181768	0.187497	-0.0934683	-0.1413	0.979305	0.248647	0.282589	0.364634	0.428565	-0.0845635	0.723557	-0.238775	0.175142	0.927601	0.965931	0.00035145	0.006318	0.256225	0.550845	-0.00661215	-0.294155	-0.107136	0.113467	0.0873836	0.167379
AT1G17720	AT1G17720.2 | Symbols: ATB BETA | Protein phosphatase 2A, regulatory subunit PR55 | chr1:6093949-6098065 REVERSE LENGTH=500;AT1G17720.1 | Symbols: ATB BETA | Protein phosphatase 2A, regulatory subunit PR55 | chr1:6093949-6098065 REVERSE LENGTH=501	0	cytosol	Protein	8	41.039	55.62							0.809588	0.888676	0.549652	0.70625	0.0720578	0.252031	-0.0207287	0.182933	-0.0456392	-0.25901	-0.0689732	0.0870463	0.268606	0.781972	0.068099	0.783848	0.743279	-0.16131	0.52304	0.461049	0.0157773	0.347916	0.599441	0.0939021	0.167877	0.0729711	0.465794	0.080669	0.580374	0.0191674	-0.147048	-0.112593	0.0634451
AT1G17730	AT1G17730.1 | Symbols: VPS46.1, CHMP1B | vacuolar protein sorting 46.1 | chr1:6099210-6100153 FORWARD LENGTH=203	0	nucleus	Protein	6	46.044	50.289																								-0.147797	0.515649	-0.164133	0.426191
AT1G17745	AT1G17745.1 | Symbols: PGDH | D-3-phosphoglycerate dehydrogenase | chr1:6101157-6104979 FORWARD LENGTH=624;AT1G17745.2 | Symbols: PGDH | D-3-phosphoglycerate dehydrogenase | chr1:6101157-6104979 FORWARD LENGTH=651	0	plastid	Protein	8	25.388	240.59							0.206824	0.369472	0.973019	0.977	0.000215197	0.0218536	-0.205245	-0.0543944	-0.125833	-0.224074	-0.238669	-0.383255	0.890588	0.557018	0.61559	0.646892	0.0502865	0.0916976	0.829837	0.139057	0.700755	0.193524	0.442996	3.33943e-05	0.00169813	0.35907	0.598382	-0.208537	0.241292	0.151426	-0.410421	-0.523843	-0.501139
AT1G17860	AT1G17860.1 | Symbols: | Kunitz family trypsin and protease inhibitor protein | chr1:6149343-6149933 FORWARD LENGTH=196	0	extracellular	Protein	9	37.676	109.64							0.571814	0.714525	0.514891	0.686755	0.208296	0.414202	0.064609	0.0215074	0.0927271	0.42446	-0.00482482	-0.210825	0.944065	0.705196	0.0781556	0.96829	0.572329	0.00288959	0.993825	0.0094672	0.975599	0.462903	0.685485	0.00709086	0.0364996	0.198923	0.517487	-0.0827108	-0.486131	-0.334492	0.27132	0.0592118	0.0765378
AT1G17880	AT1G17880.1 | Symbols: BTF3, ATBTF3 | basic transcription factor 3 | chr1:6152572-6153425 REVERSE LENGTH=165	0	nucleus	Protein	10	25.779	96.816							0.603029	0.741259	0.965223	0.971491	0.734063	0.823863	-0.0544937	-0.103486	0.0175145	0.040694	-0.17214	-0.0550513	0.526478	0.946053	0.858402	0.198143	0.879681	0.113789	0.616684	-0.0429426	0.859114	0.25719	0.511907	0.264495	0.347465	0.259783	0.553567	-0.162469	-0.530284	-0.331803	-0.376982	0.041377	0.38535
AT1G17890	AT1G17890.1 | Symbols: GER2 | NAD(P)-binding Rossmann-fold superfamily protein | chr1:6154478-6155596 REVERSE LENGTH=328;AT1G17890.3 | Symbols: GER2 | NAD(P)-binding Rossmann-fold superfamily protein | chr1:6154478-6155440 REVERSE LENGTH=320;AT1G17890.2 |	0	cytosol	Protein	17	109.75	158.58							0.00212199	0.0190462	0.0105705	0.266068	0.445461	0.621156	0.283615	0.865089	0.0902604	-0.150216	0.29825	0.314689	0.0151897	0.243399	0.519243	0.103012	0.141239	-0.120547	0.542079	-0.130927	0.464669	0.0227067	0.170919	0.261134	0.344768	0.535279	0.704468	0.205427	0.257624	0.134309	-0.0107681	0.191172	0.4548
AT1G18070	AT1G18070.2 | Symbols: | Translation elongation factor EF1A/initiation factor IF2gamma family protein | chr1:6214236-6218211 REVERSE LENGTH=532;AT1G18070.1 | Symbols: | Translation elongation factor EF1A/initiation factor IF2gamma family protein | chr1:6	0	cytosol	Protein	19	59.82	323.31							0.0347794	0.114788	0.601418	0.738298	0.376756	0.56208	-0.210384	-0.173264	-0.434114	-0.339235	-0.115909	0.0106051	0.517076	0.0649748	0.181698	0.452361	0.965268	-0.126111	0.510264	0.260141	0.0866189	0.826275	0.918858	0.126129	0.20386	0.305228	0.572896	-0.0228774	0.419565	-0.0119716	-0.127174	-0.23341	-0.161397
AT1G18080	AT1G18080.1 | Symbols: ATARCA, RACK1A_AT, RACK1A | Transducin/WD40 repeat-like superfamily protein | chr1:6222325-6223901 FORWARD LENGTH=327	0	cytosol	Protein	9	44.639	42.273							0.00579028	0.0367383	0.234225	0.506085	0.23722	0.442721	0.204019	0.230669	0.12457	-0.0722163	0.339464	0.397609	0.178721	0.226644	0.459964	0.00428676	0.189376	0.21555	0.164383	0.472416	0.000252961	0.0264209	0.175212	0.078596	0.147999	0.395439	0.618447	0.175514	0.440411	0.243194	0.0260201	0.0318872	0.136056
AT1G18150	AT1G18150.3 | Symbols: ATMPK8 | Protein kinase superfamily protein | chr1:6244641-6247582 REVERSE LENGTH=589;AT1G18150.2 | Symbols: ATMPK8 | Protein kinase superfamily protein | chr1:6244641-6247582 REVERSE LENGTH=589;AT1G18150.1 | Symbols: ATMPK8 | Protei	0	nucleus	Protein	2	8.5485	14.04																								-0.126959	0.658451	0.157329	0.53849
AT1G18170	AT1G18170.1 | Symbols: | FKBP-like peptidyl-prolyl cis-trans isomerase family protein | chr1:6254291-6255507 FORWARD LENGTH=247	0	plastid	Protein	16	37.781	274.11													-0.138734				-0.138734							-0.00401224	0.988062	0.129434	0.477023							-0.807599				-0.807599
AT1G18210	AT1G18210.2 | Symbols: | Calcium-binding EF-hand family protein | chr1:6268273-6268785 REVERSE LENGTH=170;AT1G18210.1 | Symbols: | Calcium-binding EF-hand family protein | chr1:6268273-6268785 REVERSE LENGTH=170	0	plasma membrane	Protein	3	56.175	40.022							0.53938	0.689207	0.424995	0.625179	0.305049	0.507268	-0.108069	-0.363418	0.0902275	0.41134	-0.0919397	-0.586554	0.520554	0.770962	0.22711	0.67724	0.283671	0.723927	0.000374694	0.668463	0.000393221	0.0609121	0.258453	0.250914	0.334013	0.157744	0.492611	-0.268796	-0.556051	0.244462	0.0246893	-0.290288	-0.766794
AT1G18260	AT1G18260.1 | Symbols: | HCP-like superfamily protein | chr1:6279047-6282008 REVERSE LENGTH=678	0	endoplasmic reticulum	Protein	2	22.763	6.0184																								-0.248478	0.225006	-0.186265	0.351825
AT1G18270	AT1G18270.1 | Symbols: | ketose-bisphosphate aldolase class-II family protein | chr1:6283634-6293772 REVERSE LENGTH=1373;AT1G18270.2 | Symbols: | ketose-bisphosphate aldolase class-II family protein | chr1:6283634-6293772 REVERSE LENGTH=1374;AT1G18270.3	0	cytosol	Protein	8	66.453	64.209							0.0050292	0.0338036	0.0856205	0.397717	0.0170182	0.143606	0.613635	1.42564	-0.115308	-0.0757991	0.844864	0.988777	0.0339269	0.793914	0.881131	0.0396585	0.088611	-0.218115	0.292026	-0.168013	0.41182	0.0722292	0.277613	0.00134686	0.0136954	0.0609334	0.472152	0.32929	1.39117	0.247854	-0.211736	-0.0684051	0.287567
AT1G18440	AT1G18440.1 | Symbols: | Peptidyl-tRNA hydrolase family protein | chr1:6345994-6347686 FORWARD LENGTH=288	0	plastid	Protein	16	22.081	267.35							0.302811	0.47243	0.689747	0.794409	0.29191	0.496921	0.11062	0.277762	0.223589	-0.132237	-0.0205694	0.204557	0.145434	0.408758	0.676645	0.923469	0.417533	0.165265	0.579554	-0.0891527	0.769296	0.250256	0.505394	0.150812	0.230514	0.44569	0.644515	-0.119958	-0.389932	-0.196548	-0.149082	-0.0901651	0.225936
AT1G18450	AT1G18450.1 | Symbols: ATARP4, ARP4 | actin-related protein 4 | chr1:6348199-6351766 FORWARD LENGTH=441	0	nucleus	Protein	12	17.946	323.31							0.305062	0.473933	0.297819	0.549891	0.354426	0.547057	0.137328	0.510468	-0.201417	-0.222993	0.364782	0.2358	0.0880283	0.407441	0.602303	0.177371	0.478628	-0.371848	0.021138	-0.377759	0.0104772	0.0745174	0.280821	0.124542	0.20288	0.659334	0.780535	0.217925	0.56159	0.149589	0.224283	0.0182744	0.13589
AT1G18490	AT1G18490.1 | Symbols: | Protein of unknown function (DUF1637) | chr1:6367116-6368640 FORWARD LENGTH=282	0	mitochondrion	Protein	8	36.227	179.41							0.635119	0.766936	0.0276588	0.32582	0.0208008	0.154693	-0.0314625	0.426235	-0.117172	-0.231939	-0.167652	-0.0667837	0.0210869	0.364159	0.132809	0.313819	0.7497	-0.0817575	0.813386	0.118036	0.682331	0.648714	0.815607	0.496944	0.563878	0.75986	0.839846	0.0399685	0.0308407	0.102143	-0.169684	0.0468454	0.189697
AT1G18500	AT1G18500.1 | Symbols: MAML-4, IPMS1 | methylthioalkylmalate synthase-like 4 | chr1:6369347-6372861 FORWARD LENGTH=631	0	plastid	Protein	17	59.242	100.95							0.673397	0.799066	0.9073	0.93101	0.962941	0.975193	-0.0433109	0.0140467	0.0483402	-0.206629	0.0454824	-0.117795	0.920209	0.825816	0.182058	0.575318	0.785867	-0.280392	0.0522695	-0.433704	0.000498169	0.556039	0.749488	0.342252	0.418677	0.47246	0.662084	0.0735164	0.238222	0.289447	0.128149	0.0850757	-0.373312
AT1G18540	AT1G18540.1 | Symbols: | Ribosomal protein L6 family protein | chr1:6377448-6378548 REVERSE LENGTH=233	0	cytosol	Protein	23	35.747	323.31							0.019906	0.0807207	0.15695	0.450943	0.363794	0.553109	0.392678	0.455565	-0.0678703	-0.0516212	0.544678	1.08264	0.266882	0.820379	0.843502	0.018003	0.106619	0.190527	0.252133	0.185661	0.228005	0.350834	0.601252	0.0273909	0.0772167	0.43837	0.641939	0.14162	0.613748	0.0468987	-0.137613	-0.150939	0.336005
AT1G18590	AT1G18590.1 | Symbols: SOT17, ATSOT17, ATST5C | sulfotransferase 17 | chr1:6398634-6399674 FORWARD LENGTH=346	0	cytosol	Protein	3	66.231	4.1274							0.0632737	0.17232	0.564077	0.713884	0.150976	0.348998	0.114802	0.19173	0.195626	0.171097	-0.0782814	0.0938397	0.0325321	0.0885642	0.327871	0.641199	0.560552	-0.091265	0.667144	-0.134811	0.46075	0.129354	0.360796	0.155666	0.235081	0.0432242	0.483643	0.0910363	0.0522125	0.320281	0.274067	-0.225952	0.0345732
AT1G18630	AT1G18630.1 | Symbols: GR-RBP6 | glycine-rich RNA-binding protein 6 | chr1:6415226-6416283 FORWARD LENGTH=155	0	mitochondrion	Protein	4	26.529	15.396							0.647504	0.777427	0.325109	0.569909	0.0476851	0.214401	-0.044509	0.291282	-0.183915	0.0897303	-0.107395	-0.312247	0.330744	0.311722	0.713625	0.54172	0.169109	0.26042	0.23817	0.338937	0.0785372	0.289494	0.539519	0.750654	0.783926	0.449947	0.647441	-0.0948511	-0.280395	-0.238569	0.206913	-0.0892741	-0.0729302
AT1G18640	AT1G18640.2 | Symbols: PSP | 3-phosphoserine phosphatase | chr1:6416524-6418245 REVERSE LENGTH=295	0	plastid	Protein	9	18.35	227.04							0.0203303	0.0816539	0.687299	0.793452	0.0411468	0.202638	0.170262	0.342944	0.131493	0.231778	0.0535488	0.0915449	0.2257	0.305213	0.128175	0.70407	0.319283	0.168054	0.397778	-0.051095	0.820364	0.0835063	0.294048	0.0667269	0.132903	0.0367482	0.47543	0.0990373	-0.209106	0.0234663	0.166645	0.146319	0.367862
AT1G18800	AT1G18800.1 | Symbols: NRP2 | NAP1-related protein 2 | chr1:6481466-6483463 REVERSE LENGTH=256	0	nucleus	Protein	3	75.941	11.008							0.0425227	0.131223	0.0351822	0.335312	0.135067	0.330375	-0.290714	-0.84228	-0.882709	-0.0277058	0.248316	0.0508076	0.0857965	0.0265574	0.934282	0.211202	0.868577	-0.298715	0.204467	-0.251925	0.263986	0.161389	0.405995	0.128352	0.205845	0.0832879	0.450314	-0.223236	-0.499887	-0.349388	0.394625	0.22589	-0.88742
AT1G19120	AT1G19120.1 | Symbols: | Small nuclear ribonucleoprotein family protein | chr1:6608288-6609162 FORWARD LENGTH=128	0	cytosol	Protein	18	147.04	79.263							0.408579	0.574429	0.745987	0.831226	0.000614502	0.0317493	-0.0748396	-0.0530357	-0.0052385	0.0815122	-0.290743	-0.106693	0.878807	0.964172	0.732772	0.164848	0.327483	-0.0483682	0.845079	-0.189044	0.281938	0.423979	0.663439	0.0520726	0.113463	0.0920005	0.454204	-0.0864685	-0.60788	-0.295634	0.228695	0.0699351	0.172541
AT1G19130	AT1G19130.1 | Symbols: | CONTAINS InterPro DOMAIN/s: Protein of unknown function DUF985 (InterPro:IPR009327), RmlC-like jelly roll fold (InterPro:IPR014710); Has 1465 Blast hits to 1465 proteins in 584 species: Archae - 10; Bacteria - 1038; Metazoa - 19;	0	nucleus	Protein	3	31.561	35.05							0.000304942	0.0049875	0.75547	0.83862	0.156552	0.354925	-0.489396	-0.645532	-0.222495	-0.478518	-0.422282	-0.678152	0.0929575	0.321491	0.19703	0.0406745	0.0504324	0.15255	0.341009	0.116509	0.459511	0.00813795	0.095869	0.116856	0.194849	0.868675	0.913433	-0.317243	-0.483965	-0.365558	-0.334866	-0.100192	-0.301637
AT1G19140	AT1G19140.1 | Symbols: | FUNCTIONS IN: molecular_function unknown; INVOLVED IN: ubiquinone biosynthetic process; LOCATED IN: mitochondrion; EXPRESSED IN: 24 plant structures; EXPRESSED DURING: 15 growth stages; CONTAINS InterPro DOMAIN/s: COQ9 (InterPro:I	0	mitochondrion	Protein	10	48.936	135.38													0.0487033	-0.238187	0.044809	0.203665	0.348093	-0.114864	0.423034	0.698806	0.438675	0.0159842		-0.497006	0.0190835	-0.359943	0.0684621							0.0986222	-0.249242	0.0525652	0.290197	0.195419	0.204172
AT1G19520	AT1G19520.1 | Symbols: NFD5 | pentatricopeptide (PPR) repeat-containing protein | chr1:6760032-6762581 FORWARD LENGTH=725	0	mitochondrion	Protein	4	31.291	37.028																								0.222419	0.257416	0.279368	0.106426
AT1G19530	AT1G19530.1 | Symbols: | unknown protein; FUNCTIONS IN: molecular_function unknown; INVOLVED IN: N-terminal protein myristoylation, anaerobic respiration; LOCATED IN: cellular_component unknown; EXPRESSED IN: leaf apex, inflorescence meristem, hypocotyl,	0	nucleus	Protein	9	68.675	173.55																								-0.175357	0.673766	-0.191094	0.613715
AT1G19580	AT1G19580.1 | Symbols: GAMMA CA1 | gamma carbonic anhydrase 1 | chr1:6774937-6777092 FORWARD LENGTH=275	0	mitochondrion	Protein	9	26.152	168.62							0.345938	0.515405	0.93568	0.949545	0.358187	0.549407	-0.168024	-0.35949	0.0308353	-0.00786275	-0.197865	-0.305739	0.386339	0.919926	0.984124	0.767809	0.463147	-0.196327	0.392178	-0.258006	0.192673	0.714263	0.858538	0.61202	0.666029	0.24571	0.546065	0.0787	-0.114202	-0.494242	0.876507	0.460686	-0.335249
AT1G19670	AT1G19670.1 | Symbols: ATCLH1, CORI1, ATHCOR1, CLH1 | chlorophyllase 1 | chr1:6803796-6804923 REVERSE LENGTH=324	0	cytosol	Protein	8	39.912	131.59							0.547675	0.696482	0.469811	0.659168	0.693089	0.79608	0.120234	-0.3239	0.236288	0.63174	-0.306153	0.363196	0.41565	0.533955	0.162956	0.418268	0.602321	0.227211	0.447422	0.117992	0.701436	0.579993	0.766447	0.471958	0.541034	0.620698	0.757063	0.102134	-0.419999	0.145955	0.472598	0.269692	0.0424249
AT1G19690	AT1G19690.1 | Symbols: | NAD(P)-binding Rossmann-fold superfamily protein | chr1:6807925-6809562 REVERSE LENGTH=352	0	plastid	Protein	5	15.96	86.457																								0.325686	0.254296	-0.026423	0.94601
AT1G19730	AT1G19730.1 | Symbols: ATTRX4, ATH4 | Thioredoxin superfamily protein | chr1:6823163-6824020 REVERSE LENGTH=119	0	cytosol	Protein	8	32.318	32.535							0.298987	0.470453	0.164909	0.453038	0.664807	0.778781	-0.13795	-0.0748134	-0.350355	0.512322	-0.40954	-0.367366	0.822484	0.402362	0.00891076	0.0533759	0.338794	-0.230287	0.274565	-0.17776	0.387543	0.4838	0.701026	0.186886	0.268649	0.155568	0.49218	-0.0882717	-0.619667	-0.212252	0.174559	-0.129839	0.345841
AT1G19740	AT1G19740.1 | Symbols: | ATP-dependent protease La (LON) domain protein | chr1:6824396-6825232 FORWARD LENGTH=278	0	plastid	Protein	3	29.482	52.23							0.861238	0.918987	0.233555	0.506494	0.25192	0.460525	0.017002	-0.239491	0.278747	0.321423	-0.139725	-0.135944	0.361371	0.111624	0.190045	0.654431	0.322788	-0.042425	0.865684	0.0437028	0.844009	0.534411	0.736434	0.0875676	0.159604	0.0513525	0.487933	-0.0503336	-0.200497	0.037127	0.0464941	0.321244	-0.456037
AT1G19900	AT1G19900.1 | Symbols: | glyoxal oxidase-related protein | chr1:6907038-6908684 REVERSE LENGTH=548	0	extracellular	Protein	3	14.662	14.508													-0.251481	-0.501644	0.46694		0.392978	-1.3642		0.0526597				-0.283065	0.429892	0.0900429	0.820335							-0.647835	0.0201651				-1.31584
AT1G19920	AT1G19920.1 | Symbols: APS2, ASA1 | Pseudouridine synthase/archaeosine transglycosylase-like family protein | chr1:6914835-6916657 REVERSE LENGTH=476	0	plastid	Protein	12	21.64	154.73							0.00168977	0.0164181	0.0146947	0.290442	0.514443	0.674548	0.27093	0.76759	0.271265	-0.13559	0.366166	0.0852213	0.0525871	0.0473283	0.23725	0.0228417	0.521917	0.0574318	0.815526	-0.0899698	0.655723	0.004611	0.0668133	0.0124036	0.0501336	0.312721	0.576871	0.151539	0.148741	0.181668	-0.0449328	0.175965	0.296254
AT1G20010	AT1G20010.1 | Symbols: TUB5 | tubulin beta-5 chain | chr1:6938033-6940481 REVERSE LENGTH=449	0	cytosol	Protein	7	34.341	38.419							0.772126	0.865298	0.404103	0.609986	0.804397	0.87674	0.0330351	-0.068322	-0.0715721	-0.270242	0.393474	0.181837	0.747897	0.786196	0.106896	0.0231415	0.681033	-0.186135	0.275455	-0.220263	0.146657	0.769055	0.885467	0.0256645	0.0747494	0.0852322	0.449914	0.0347444	0.317787	0.500769	-0.258862	0.0682118	-0.454182
AT1G20020	AT1G20020.1 | Symbols: ATLFNR2, FNR2 | ferredoxin-NADP(+)-oxidoreductase 2 | chr1:6942851-6944868 FORWARD LENGTH=369;AT1G20020.3 | Symbols: ATLFNR2 | ferredoxin-NADP(+)-oxidoreductase 2 | chr1:6942851-6944868 FORWARD LENGTH=369;AT1G20020.2 | Symbols: ATLFN	0	plastid	Protein	2	82.535	2.4849							0.888312	0.935668	0.370872	0.586898	0.0027714	0.0674526	-0.00849846	-0.119016	0.196773	-0.0116454	-0.157373	0.0487698	0.361668	0.0467837	0.955644	0.308939	0.623183	-0.0685506	0.740408	-0.16097	0.314198	0.75157	0.8786	5.19541e-06	0.0005796	0.0894629	0.453258	0.0165097	-0.142854	-0.175954	0.0672156	0.233131	0.101011
AT1G20110	AT1G20110.1 | Symbols: | RING/FYVE/PHD zinc finger superfamily protein | chr1:6971554-6974578 FORWARD LENGTH=601	0	nucleus	Protein	2	13.656	5.7325							0.0591182	0.164503	0.788723	0.859338	0.356167	0.548881	-0.119784	-0.109942	-0.161009	-0.0831328	-0.00283781	-0.242001	0.483694	0.241227	0.465461	0.975552	0.254467	0.0624038	0.812426	0.122032	0.566579	0.0265358	0.173591	0.380797	0.455447	0.975765	0.984256	-0.151527	-0.183649	-0.0959044	-0.175468	-0.20182	-0.100795
AT1G20160	AT1G20160.2 | Symbols: ATSBT5.2 | Subtilisin-like serine endopeptidase family protein | chr1:6990852-6993737 REVERSE LENGTH=730;AT1G20160.1 | Symbols: ATSBT5.2 | Subtilisin-like serine endopeptidase family protein | chr1:6990852-6993854 REVERSE LENGTH=769	0	extracellular	Protein	5	29.971	41.407																								-0.684591	0.0134861	-0.820641	0.00088788							0.0535685		-0.133947	0.241084
AT1G20190	AT1G20190.1 | Symbols: ATEXPA11, EXP11, ATEXP11, ATHEXP ALPHA 1.14, EXPA11 | expansin 11 | chr1:6998762-6999710 REVERSE LENGTH=252	0	extracellular	Protein	4	34.854	35.719							0.193468	0.352675	0.0730385	0.388264	0.181525	0.380492	0.147269	0.761653	-0.0432115	0.158499	0.135531	-0.276125	0.0938603	0.828608	0.637975	0.466244	0.169849	-0.0570763	0.888915	0.166095	0.60776	0.652288	0.818325	0.00537956	0.0311177	0.78958	0.857969	0.0534891	0.177797	-0.171598	0.103295	0.230981	-0.0730297
AT1G20200	AT1G20200.1 | Symbols: EMB2719, HAP15 | PAM domain (PCI/PINT associated module) protein | chr1:7001409-7004154 REVERSE LENGTH=488	0	cytosol,nucleus	Protein	2	39.752	3.8357							0.24902	0.413722	0.258733	0.524773	0.0298802	0.179953	0.204497	-0.0403384	-0.40908	0.271786	0.819643	0.380473	0.906398	0.240571	0.600275	0.0169754	0.533601	0.257477	0.196877	0.270948	0.138615							-0.0839313	0.495871	-0.476673	-0.339915	0.183824	-0.282763
AT1G20220	AT1G20220.1 | Symbols: | Alba DNA/RNA-binding protein | chr1:7005090-7007285 REVERSE LENGTH=315	0	nucleus	Protein	7	13.063	66.884							0.446001	0.607602	0.248241	0.517388	0.425999	0.606657	0.177574	1.01456	-0.261287	-0.540457	0.501644	0.173415	0.178084	0.667879	0.27866	0.113037	0.742442	0.273368	0.16464	0.342121	0.0486372	0.640355	0.80931	0.0747595	0.142629	0.139801	0.476638	-0.105742	0.978239	0.109234	-0.418263	-0.386305	-0.811617
AT1G20225	AT1G20225.1 | Symbols: | Thioredoxin superfamily protein | chr1:7007966-7009318 REVERSE LENGTH=233	0	extracellular	Protein	6	31.371	38.004							0.0902047	0.21893	0.257539	0.524517	0.0736864	0.252921	0.466772	0.427276	1.46802	0.73714	0.120062	-0.418637	0.498982	0.0251672	0.259398	0.800708	0.60327	0.143813	0.639432	-0.256643	0.305395							0.104915	-1.00742	0.280834	1.10324	0.376127	-0.228204
AT1G20330	AT1G20330.1 | Symbols: SMT2, CVP1, FRL1 | sterol methyltransferase 2 | chr1:7038968-7040053 REVERSE LENGTH=361	0	endoplasmic reticulum	Protein	3	61.07	8.5393													0.0402908		0.0598902	-0.190027	0.281805	0.00949499		0.869862	0.629252	0.0776522	0.971137	-0.19765	0.33829	-0.00441774	0.985406	0.502909	0.713727	0.598698	0.654974	0.150234	0.487	-0.104279	0.21763	0.522071	-0.448682	-0.184824	-0.627588
AT1G20340	AT1G20340.1 | Symbols: DRT112, PETE2 | Cupredoxin superfamily protein | chr1:7042770-7043273 REVERSE LENGTH=167	0	plastid	Protein	12	53.638	102.35							0.0322051	0.109863	0.109477	0.418714	0.240951	0.447133	-0.401062	-0.94162	0.230427	0.152756	-0.483532	-0.963339	0.0852046	0.47314	0.68201	0.311796	0.0632507	-0.229391	0.137056	0.177269	0.235098	0.017599	0.146979	0.160812	0.239606	0.312764	0.576583	-0.408283	-0.716313	-0.276659	0.00839972	-0.11402	-0.942824
AT1G20430	AT1G20430.1 | Symbols: | unknown protein; Has 29 Blast hits to 29 proteins in 10 species: Archae - 0; Bacteria - 0; Metazoa - 0; Fungi - 0; Plants - 29; Viruses - 0; Other Eukaryotes - 0 (source: NCBI BLink). | chr1:7083471-7083821 REVERSE LENGTH=116	0	mitochondrion	Protein	9	50.342	253.64													0.0826304	0.207466	-0.0621603	0.246566	0.0775872	-0.0563067	0.430856		0.100495	0.780171		-0.254809	0.242044	-0.20459	0.328377							-0.0214492	-0.0324801	-0.1203	0.318215	0.0514292	-0.32411
AT1G20440	AT1G20440.1 | Symbols: COR47, RD17, AtCOR47 | cold-regulated 47 | chr1:7084722-7085664 REVERSE LENGTH=265	0	nucleus	Protein	24	41.168	323.31							3.88198e-06	0.000181406	0.00797968	0.270117	0.118654	0.311441	-0.806132	-1.79389	-0.715758	-0.129307	-0.336699	-1.05501	0.00840158	0.000377964	0.667597	0.304665	0.0201347	0.323672	0.107989	0.443582	0.0119494	2.80327e-05	0.00427074	0.00602645	0.0331398	0.00772771	0.533212	-0.811712	-0.868882	-0.125745	-0.136371	-0.956526	-1.97104
AT1G20450	AT1G20450.2 | Symbols: LTI29, LTI45, ERD10 | Dehydrin family protein | chr1:7088235-7089107 REVERSE LENGTH=259;AT1G20450.1 | Symbols: LTI29, LTI45, ERD10 | Dehydrin family protein | chr1:7088235-7089107 REVERSE LENGTH=260	0	cytosol,plasma membrane	Protein	8	65.395	107.98							0.0255782	0.0947197	0.22513	0.498127	0.00831338	0.107381	-0.242095	-0.300511	-0.624995	0.0707705	0.000858957	-0.356596	0.39911	0.00132578	0.680637	0.996409	0.262581	0.29195	0.176601	0.354539	0.0637267	8.2751e-05	0.00727135	0.000961494	0.0111847	0.137062	0.476837	-0.356832	-0.523007	-0.170657	-0.0914975	-0.326577	-0.67242
AT1G20510	AT1G20510.2 | Symbols: OPCL1 | OPC-8:0 CoA ligase1 | chr1:7103939-7105856 REVERSE LENGTH=473;AT1G20510.1 | Symbols: OPCL1 | OPC-8:0 CoA ligase1 | chr1:7103645-7105856 REVERSE LENGTH=546	0	peroxisome	Protein	2	77.038	12.535													-0.428211		-0.428211									0.202888	0.492377	-0.630817	0.00454995							0.13308		0.13308
AT1G20540	AT1G20540.1 | Symbols: | Transducin/WD40 repeat-like superfamily protein | chr1:7112652-7115191 FORWARD LENGTH=351	0	nucleus	Protein	4	26.761	12.092													0.227561		0.227561									0.142338	0.646664	-0.0741724	0.814149							-0.333537	-0.333537
AT1G20580	AT1G20580.1 | Symbols: | Small nuclear ribonucleoprotein family protein | chr1:7128979-7130371 FORWARD LENGTH=131	0	nucleus	Protein	4	55.582	27.525							0.898119	0.942624	0.735244	0.824246	0.645234	0.76529	0.0204642	-0.0862722	-0.218338	-0.163636	0.218575	0.351992	0.861721	0.33589	0.559163	0.439051	0.512942	0.327264	0.0611956	0.075981	0.715125	0.758288	0.880064	0.07181	0.138829	0.838526	0.890454	-0.0426397	0.145667	0.162276	-0.192019	-0.118007	-0.211116
AT1G20620	AT1G20620.1 | Symbols: CAT3, SEN2, ATCAT3 | catalase 3 | chr1:7143142-7146193 FORWARD LENGTH=492;AT1G20620.5 | Symbols: CAT3, SEN2, ATCAT3 | catalase 3 | chr1:7143142-7146193 FORWARD LENGTH=485;AT1G20620.4 | Symbols: CAT3, SEN2, ATCAT3 | catalase 3 | chr1:	0	peroxisome	Protein	6	33.763	59.528							0.213208	0.376988	0.847805	0.894585	0.0103217	0.119205	0.109406	0.142685	0.00517485	-0.0237474	0.210916	0.212001	0.328707	0.981555	0.926588	0.298626	0.231842	0.527259	0.0221573	0.189021	0.458402	0.119732	0.350488	0.023248	0.0707697	0.411675	0.626264	0.134188	0.469263	0.0629485	0.031968	0.090068	0.0166938
AT1G20630	AT1G20630.1 | Symbols: CAT1 | catalase 1 | chr1:7146812-7149609 FORWARD LENGTH=492	0	peroxisome	Protein	3	26.052	42.078							0.108257	0.246678	0.0576386	0.362704	0.182463	0.381372	-0.157367	-0.15085	0.27231	0.0285716	-0.305835	-0.631032	0.531956	0.238066	0.883223	0.111168	0.053561	-0.0310909	0.910129	-0.144264	0.471246	0.510242	0.720254	0.221835	0.304393	0.26972	0.557524	-0.0524349	-0.272439	0.0186269	0.150647	0.111237	-0.270247
AT1G20760	AT1G20760.1 | Symbols: | Calcium-binding EF hand family protein | chr1:7209515-7214773 FORWARD LENGTH=1019	0	plasma membrane	Protein	3	40.45	16.363							0.425754	0.589013	0.517723	0.688039	0.00683892	0.099706	-0.0624157	0.198859	-0.203165	-0.161552	-0.0525014	-0.0937186	0.495657	0.172171	0.22184	0.772565	0.439017	-0.159631	0.417616	-0.131883	0.485328	0.0800611	0.289659	0.720296	0.758234	0.563617	0.72145	-0.119186	-0.30852	-0.0927082	-0.0890173	0.0445311	-0.150213
AT1G20770	AT1G20770.1 | Symbols: | unknown protein; Has 59 Blast hits to 59 proteins in 24 species: Archae - 0; Bacteria - 0; Metazoa - 26; Fungi - 4; Plants - 29; Viruses - 0; Other Eukaryotes - 0 (source: NCBI BLink). | chr1:7215345-7216648 REVERSE LENGTH=215	0	cytosol	Protein	5	16.984	323.31																								-0.0368098	0.909505	-0.313137	0.125751
AT1G20816	AT1G20816.1 | Symbols: | unknown protein; BEST Arabidopsis thaliana protein match is: unknown protein (TAIR:AT1G76405.2); Has 52 Blast hits to 52 proteins in 19 species: Archae - 0; Bacteria - 0; Metazoa - 0; Fungi - 0; Plants - 50; Viruses - 0; Other Euk	0	plastid	Protein	3	12.769	16.644																								-0.400194	0.219468	-1.11026	2.15e-05
AT1G20910	AT1G20910.1 | Symbols: | ARID/BRIGHT DNA-binding domain-containing protein | chr1:7277209-7280635 REVERSE LENGTH=398	0	nucleus	Protein	7	29.896	323.31													0.173915			0.173915								0.0600807	0.877816	-0.604295	0.0106716
AT1G20950	AT1G20950.1 | Symbols: | Phosphofructokinase family protein | chr1:7297467-7301336 REVERSE LENGTH=614	0	cytosol	Protein	6	29.443	102.53							0.0485108	0.143102	0.0666754	0.376167	0.2536	0.462734	0.334113	0.902408	-0.199853	-0.349459	0.578171	0.739299	0.10317	0.535422	0.408149	0.0847876	0.0706673	0.0269367	0.918633	0.168947	0.336667	0.0758165	0.282775	0.00144477	0.0141931	0.108178	0.463074	0.245797	0.898691	0.400541	-0.117066	-0.153392	0.200211
AT1G20960	AT1G20960.2 | Symbols: emb1507 | U5 small nuclear ribonucleoprotein helicase, putative | chr1:7302591-7309914 REVERSE LENGTH=2171;AT1G20960.1 | Symbols: emb1507 | U5 small nuclear ribonucleoprotein helicase, putative | chr1:7302591-7309914 REVERSE LENGTH=2	0	nucleus	Protein	2	51.222	5.6913																								-0.0414763	0.868565	-0.00921512	0.970659
AT1G21065	AT1G21065.1 | Symbols: | unknown protein; INVOLVED IN: biological_process unknown; LOCATED IN: chloroplast; EXPRESSED IN: 22 plant structures; EXPRESSED DURING: 13 growth stages; CONTAINS InterPro DOMAIN/s: Uncharacterised protein family UPF0047 (InterPro	0	plastid	Protein	3	39.035	9.4648							0.0332756	0.111703	0.990156	0.991165	0.123312	0.31606	0.307826	0.168312	0.327854	0.365496	0.369865	0.307601	0.533421	0.436689	0.202498	0.0822217	0.412578	0.0999152	0.673148	-0.0805771	0.720477	0.366208	0.614162	0.0052808	0.0307305	0.104024	0.462363	0.117517	-0.449343	-0.174661	0.273942	0.378482	0.559166
AT1G21080	AT1G21080.1 | Symbols: | DNAJ heat shock N-terminal domain-containing protein | chr1:7378822-7382275 REVERSE LENGTH=391;AT1G21080.2 | Symbols: | DNAJ heat shock N-terminal domain-containing protein | chr1:7378822-7380927 REVERSE LENGTH=304;AT1G21080.3 |	0	golgi	Protein	3	14.237	18.219							0.871819	0.925915	0.87576	0.90974	0.0825968	0.265554	0.0149964	0.148178	0.0153217	-0.154168	-0.0111875	0.0768376	0.697095	0.894193	0.254225	0.908579	0.689794	-0.306485	0.149042	-0.280495	0.155545	0.439498	0.671411	0.00277413	0.0208816	0.904436	0.935757	-0.0550082	-0.115255	0.00643363	0.0498564	-0.131451	-0.0846252
AT1G21090	AT1G21090.1 | Symbols: | Cupredoxin superfamily protein | chr1:7384854-7386199 FORWARD LENGTH=242	0	extracellular	Protein	26	56.695	323.31																								0.237165	0.346041	0.366673	0.0873709
AT1G21100	AT1G21100.1 | Symbols: | O-methyltransferase family protein | chr1:7386991-7388318 REVERSE LENGTH=373;AT1G21120.1 | Symbols: | O-methyltransferase family protein | chr1:7395331-7396640 REVERSE LENGTH=373	1	cytosol	Protein	8	56.761	183.5							0.00297278	0.0237178	0.0307897	0.329729	0.225333	0.428963	0.280614	0.616417	-0.154052	0.0306442	0.593829	0.316233	0.0231382	0.218178	0.909639	0.0206338	0.154904	-0.09586	0.684982	-0.134947	0.510656	0.101727	0.327924	0.056595	0.119892	0.397234	0.618251	0.17235	0.485594	0.318648	-0.0575151	-0.0437685	0.15879
AT1G21130	AT1G21130.1 | Symbols: | O-methyltransferase family protein | chr1:7399170-7400470 REVERSE LENGTH=373;AT1G21130.2 | Symbols: | O-methyltransferase family protein | chr1:7399489-7400470 REVERSE LENGTH=296	1	cytosol	Protein	8	109.82	53.54																								0.095142	0.738497	0.0935144	0.720974							-0.942204		-0.942204
AT1G21190	AT1G21190.1 | Symbols: | Small nuclear ribonucleoprotein family protein | chr1:7419989-7420856 REVERSE LENGTH=97	0	cytosol	Protein	4	23.5	12.689													-0.128912		-0.128912									0.0744568	0.708433	0.173503	0.26854							-0.096472		-0.096472
AT1G21350	AT1G21350.3 | Symbols: | Thioredoxin superfamily protein | chr1:7477376-7479012 REVERSE LENGTH=252;AT1G21350.1 | Symbols: | Thioredoxin superfamily protein | chr1:7477376-7478519 REVERSE LENGTH=151;AT1G21350.2 | Symbols: | Thioredoxin superfamily protei	0	plastid	Protein	2	19.781	4.1724							0.237762	0.40531	0.125518	0.428828	0.19088	0.393657	-0.190591	-0.430578	0.548372	-0.0589637	-0.219843	-0.79194	0.38758	0.090935	0.844373	0.402294	0.123465	-0.366903	0.179192	-0.777595	0.00050937	0.337626	0.589068	0.0956276	0.169913	0.44067	0.643032	-0.171971	-0.113197	0.0413266	0.0405815	0.027299	-0.855864
AT1G21380	AT1G21380.1 | Symbols: | Target of Myb protein 1 | chr1:7485806-7488032 REVERSE LENGTH=506	0	nucleus	Protein	2	44.265	3.7944							0.000908447	0.0106979	0.735796	0.82455	0.0680941	0.245756	0.215132	0.0918618	0.192239	0.229278	0.213077	0.349207	0.584796	0.255291	0.110266	0.0135105	0.0461132	0.133054	0.620099	-0.153956	0.523463	0.0508369	0.234969	0.408521	0.482828	0.0334012	0.481576	0.124934	-0.116224	0.299859	0.0731461	-0.0704136	0.438304
AT1G21400	AT1G21400.1 | Symbols: | Thiamin diphosphate-binding fold (THDP-binding) superfamily protein | chr1:7493492-7496240 FORWARD LENGTH=472	0	mitochondrion	Protein	18	67.118	323.31													0.178721	-0.0572978	0.246814	0.219035	0.386223	0.0988285	0.862681	0.350302	0.710127		0.794614	0.200183	0.468144	-0.263246	0.27393							0.557763	1.63773	0.226138	0.188806	0.502595	0.233549
AT1G21440	AT1G21440.1 | Symbols: | Phosphoenolpyruvate carboxylase family protein | chr1:7502325-7504103 REVERSE LENGTH=336	0	plastid	Protein	3	247.1	6.7819							0.724438	0.831156	0.648848	0.771128	0.0418369	0.201983	-0.0162643	-0.0550457	-0.0124641	0.0201177	0.0908188	-0.124748	0.607478	0.92749	0.834618	0.268988	0.270642	0.32629	0.0652974	-0.0668029	0.758529	0.0171813	0.144742	0.114611	0.192435	0.303858	0.571065	0.13757	-0.00773422	0.304705	0.232345	0.152286	0.00624999
AT1G21600	AT1G21600.2 | Symbols: PTAC6 | plastid transcriptionally active 6 | chr1:7571514-7573782 REVERSE LENGTH=328;AT1G21600.1 | Symbols: PTAC6 | plastid transcriptionally active 6 | chr1:7571514-7573782 REVERSE LENGTH=328	0	plastid	Protein	4	23.707	13.581							0.82231	0.896622	0.42021	0.620933	0.0989459	0.287089	-0.0244651	0.307514	-0.0347773	-0.367196	0.043041	-0.0709073	0.449844	0.744845	0.10498	0.834012	0.783073	-0.671263	0.00199567	-0.734482	0.000183111	0.509299	0.719273	0.143127	0.223001	0.391737	0.615647	-0.0585502	-0.178024	0.00471115	-0.29732	-0.0605675	0.23845
AT1G21630	AT1G21630.1 | Symbols: | Calcium-binding EF hand family protein | chr1:7581457-7587796 FORWARD LENGTH=1218;AT1G21630.2 | Symbols: | Calcium-binding EF hand family protein | chr1:7581457-7587796 FORWARD LENGTH=1247	0	plasma membrane	Protein	11	43.923	110.81							0.713465	0.82338	0.00211341	0.327579	0.911212	0.941586	-0.0250918	0.57961	-0.235615	-0.258123	0.000412964	-0.211745	0.0330237	0.091215	0.0169535	0.998403	0.0324579	0.0809209	0.745669	0.209549	0.27516	0.303239	0.552349	0.330752	0.407881	0.162914	0.496451	0.0667961	0.373751	-0.131566	-0.030961	0.0624982	0.0602579
AT1G21640	AT1G21640.1 | Symbols: NADK2, ATNADK2 | NAD kinase 2 | chr1:7588726-7592669 FORWARD LENGTH=985;AT1G21640.2 | Symbols: NADK2 | NAD kinase 2 | chr1:7588726-7592669 FORWARD LENGTH=999	0	plastid	Protein	2	26.221	4.6095													0.283361	0.389846	-0.0995421	0.151646	0.249277	0.725577		0.686331			0.0300906	0.113823	0.695959	0.0112678	0.97272							0.0581554	0.203534	0.198207	-0.20253	0.0334104
AT1G21660	AT1G21660.1 | Symbols: | Chaperone DnaJ-domain superfamily protein | chr1:7605924-7608835 FORWARD LENGTH=523	0	nucleus	Protein	5	40.869	49.381							0.00607494	0.0373374	0.0201593	0.307612	0.75375	0.837658	0.215874	0.713738	0.0880126	0.256479	0.100905	-0.0797666	0.0152861	0.382659	0.231999	0.451649	0.643319	0.104887	0.735985	-0.0662689	0.827824	0.594662	0.776624	0.187599	0.269006	0.278351	0.560959	-0.035139	0.22639	-0.128138	0.042067	-0.18427	-0.131744
AT1G21670	AT1G21670.1 | Symbols: | LOCATED IN: cell wall, plant-type cell wall; EXPRESSED IN: 23 plant structures; EXPRESSED DURING: 14 growth stages; CONTAINS InterPro DOMAIN/s: WD40-like Beta Propeller (InterPro:IPR011659), Six-bladed beta-propeller, TolB-like (I	0	extracellular	Protein	2	40.747	8.6153							0.217724	0.381535	0.153472	0.451524	0.00613037	0.0965451	-0.129626	0.0904418	-0.268835	0.300338	-0.385659	-0.384416	0.700994	0.327359	0.237104	0.0512129	0.206026	0.207979	0.480934	0.124622	0.675396	0.299487	0.549312	0.000148151	0.0040848	0.2637	0.557	-0.104337	-0.420615	-0.213505	0.190786	-0.215851	0.137498
AT1G21680	AT1G21680.1 | Symbols: | DPP6 N-terminal domain-like protein | chr1:7613028-7615148 FORWARD LENGTH=706	0	extracellular	Protein	2	11.253	7.1414							0.417365	0.580133	0.198672	0.47607	0.152509	0.351438	-0.071439	0.0156646	-0.19492	0.175844	-0.437729	0.0839456	0.930635	0.28481	0.207607	0.0358246	0.788363	-0.262174	0.300577	-0.457027	0.0294838	0.567872	0.758384	0.00370094	0.0253554	0.0890999	0.453003	-0.0485367	-0.286907	-0.281631	0.146426	-0.163249	0.342677
AT1G21690	AT1G21690.1 | Symbols: EMB1968, RFC4 | ATPase family associated with various cellular activities (AAA) | chr1:7615675-7618362 FORWARD LENGTH=339;AT1G21690.3 | Symbols: EMB1968 | ATPase family associated with various cellular activities (AAA) | chr1:76156	0	nucleus	Protein	4	28.089	23.613													-0.202834		0.203041	-0.341227	-0.681538	0.00838896		0.575944	0.0736173	0.0741518	0.977906	0.0267312	0.930584	-0.243947	0.218603							-0.0242034	0.712726	0.537974	-0.849648	-0.784071	0.262001
AT1G21720	AT1G21720.1 | Symbols: PBC1 | proteasome beta subunit C1 | chr1:7626394-7628070 FORWARD LENGTH=204	0	cytosol,nucleus	Protein	4	55.791	52.635							0.018168	0.0760833	0.650408	0.771737	0.0956476	0.282247	-0.195392	-0.309928	-0.0876996	-0.0497773	-0.163512	-0.366042	0.000369166	0.705032	0.827	0.392642	0.0528941	0.116571	0.48359	-0.0548686	0.754798	0.284307	0.53432	0.0370771	0.0916023	0.106447	0.461113	-0.109	0.249545	0.039466	-0.0544558	-0.158185	-0.621372
AT1G21730	AT1G21730.1 | Symbols: | P-loop containing nucleoside triphosphate hydrolases superfamily protein | chr1:7630365-7636247 FORWARD LENGTH=890;AT3G12020.1 | Symbols: | P-loop containing nucleoside triphosphate hydrolases superfamily protein | chr3:3827016-3	0	cytosol	Protein	3	53.488	19.344																								-0.311433	0.292788	-0.343122	0.208586
AT1G21750	AT1G21750.2 | Symbols: ATPDIL1-1, PDIL1-1 | PDI-like 1-1 | chr1:7645767-7648695 FORWARD LENGTH=487;AT1G21750.1 | Symbols: ATPDIL1-1, ATPDI5, PDI5, PDIL1-1 | PDI-like 1-1 | chr1:7645767-7648514 FORWARD LENGTH=501	0	endoplasmic reticulum	Protein	10	36.306	323.31							0.0702904	0.183453	0.0841211	0.394485	0.0425084	0.202897	-0.125982	-0.255803	0.0836797	0.143615	-0.227505	-0.373895	0.171981	0.464856	0.406571	0.105066	0.088189	0.233574	0.152295	0.280894	0.0526572	0.164286	0.407622	0.0570187	0.120175	0.439548	0.642689	-0.0922092	-0.208376	-0.0837456	0.149053	-0.147114	-0.170862
AT1G21880	AT1G21880.1 | Symbols: LYM1 | lysm domain GPI-anchored protein 1 precursor | chr1:7680689-7682048 FORWARD LENGTH=316;AT1G21880.2 | Symbols: LYM1 | lysm domain GPI-anchored protein 1 precursor | chr1:7680689-7682526 FORWARD LENGTH=416	0	extracellular	Protein	7	37.376	60.533							0.199405	0.360152	0.53234	0.697394	0.120258	0.312311	0.203829	0.352426	0.273113	0.216393	0.496827	-0.319612	0.387373	0.572358	0.514529	0.122124	0.360116	0.184498	0.53341	-0.0483699	0.88365	0.967219	0.984546	0.0491003	0.109204	0.109112	0.462968	0.006133	-0.661938	-0.306511	0.169245	0.469549	0.360321
AT1G22270	AT1G22270.1 | Symbols: | Trm112p-like protein | chr1:7865548-7865922 FORWARD LENGTH=124	0	cytosol	Protein	6	131.85	51.076							0.0098197	0.0520886	0.256711	0.523555	0.15514	0.353902	-0.288106	-0.0618421	-0.208295	-0.0658522	-0.379226	-0.725316	0.72243	0.429144	0.77643	0.0270453	0.079992	0.0341966	0.879922	-0.0943929	0.593347	0.211077	0.464114	0.359733	0.434196	0.943268	0.962871	-0.121589	-0.125753	-0.0618957	-0.12043	-0.0301573	-0.269709
AT1G22280	AT1G22280.1 | Symbols: PAPP2C | phytochrome-associated protein phosphatase type 2C | chr1:7874236-7875496 FORWARD LENGTH=281;AT1G22280.3 | Symbols: PAPP2C | phytochrome-associated protein phosphatase type 2C | chr1:7874236-7875496 FORWARD LENGTH=287	0	cytosol,nucleus	Protein	4	109.19	19.833													0.154558			0.154558								0.00241062	0.993888	0.305322	0.0768982							-0.0317099			-0.0317099
AT1G22300	AT1G22300.1 | Symbols: GRF10, 14-3-3EPSILON, GF14 EPSILON | general regulatory factor 10 | chr1:7879146-7881103 REVERSE LENGTH=254;AT1G22300.2 | Symbols: GRF10, GF14 EPSILON | general regulatory factor 10 | chr1:7879244-7881103 REVERSE LENGTH=254;AT1G22300	0	cytosol	Protein	4	56.91	32.553							1.80976e-05	0.000612406	0.888997	0.918952	0.628535	0.751537	-0.382854	-0.353765	-0.428593	-0.27365	-0.508098	-0.350165	0.111386	0.00629576	0.000417468	0.00759982	0.252434	-0.141696	0.498419	0.0647387	0.769881	0.00193434	0.0455749	0.00179862	0.0161876	0.0112645	0.562837	-0.217467	-0.0129701	-0.202304	0.124782	-0.455054	-0.541788
AT1G22330	AT1G22330.1 | Symbols: | RNA-binding (RRM/RBD/RNP motifs) family protein | chr1:7886693-7889241 FORWARD LENGTH=291;AT1G78260.2 | Symbols: | RNA-binding (RRM/RBD/RNP motifs) family protein | chr1:29447317-29449246 FORWARD LENGTH=271;AT1G78260.1 | Symbols:	0	nucleus	Protein	16	77.288	105.49							0.788407	0.875545	0.481022	0.667582	0.734887	0.824473	-0.0420463	-0.133574	0.444801	0.112187	-0.245441	-0.388204	0.71775	0.263093	0.718767	0.419835	0.391041	0.380483	0.172358	0.321434	0.231266	0.0357308	0.199514	0.120623	0.198504	0.216516	0.522016	-0.291583	-0.827309	-0.309176	-0.125491	0.171961	-0.367901
AT1G22360	AT1G22360.2 | Symbols: AtUGT85A2, UGT85A2 | UDP-glucosyl transferase 85A2 | chr1:7895068-7897527 REVERSE LENGTH=469;AT1G22360.1 | Symbols: AtUGT85A2, UGT85A2 | UDP-glucosyl transferase 85A2 | chr1:7895068-7897527 REVERSE LENGTH=481	1	plasma membrane	Protein	11	78.441	75.132							0.029715	0.104144	0.501643	0.677989	0.350513	0.543582	0.396182	0.396484	0.059229	0.0566987	0.900571	0.567928	0.110216	0.913024	0.898473	0.0237898	0.156439	0.0509838	0.815526	0.193751	0.21922	0.378283	0.623941	0.00543606	0.0312574	0.0539104	0.485194	0.122136	0.696118	0.46988	-0.46133	0.220574	-0.314562
AT1G22400	AT1G22400.1 | Symbols: UGT85A1, ATUGT85A1 | UDP-Glycosyltransferase superfamily protein | chr1:7903851-7906607 REVERSE LENGTH=489	0	cytosol	Protein	3	37.507	29.611																								0.191679	0.418821	0.179751	0.403422
AT1G22410	AT1G22410.1 | Symbols: | Class-II DAHP synthetase family protein | chr1:7912120-7914742 FORWARD LENGTH=527	0	plastid	Protein	3	22.798	167.7							0.257421	0.422907	0.63275	0.759351	0.166317	0.363625	0.140691	0.287304	0.162076	-0.242818	0.238797	0.258095	0.367186	0.517251	0.340723	0.324319	0.491861	-0.354543	0.0427755	-0.0379447	0.869503	0.272162	0.525817	0.00128586	0.0134044	0.0795455	0.452005	0.136699	0.674556	0.455139	-0.0597296	-0.0408357	-0.345633
AT1G22430	AT1G22430.2 | Symbols: | GroES-like zinc-binding dehydrogenase family protein | chr1:7919235-7921594 FORWARD LENGTH=388;AT1G22430.1 | Symbols: | GroES-like zinc-binding dehydrogenase family protein | chr1:7919235-7921594 FORWARD LENGTH=388	0	cytosol	Protein	2	98.455	2.8917							0.0307543	0.106268	0.169132	0.454051	0.288365	0.49374	0.350626	0.460644	-0.0448728	-0.133342	0.483145	0.987557	0.168955	0.893449	0.740401	0.102082	0.0453408	0.382117	0.0791708	0.228184	0.293959	0.215742	0.469031	0.265747	0.348793	0.807808	0.868333	0.154529	0.283174	0.37349	-0.048712	0.119136	0.0455561
AT1G22440	AT1G22440.1 | Symbols: | Zinc-binding alcohol dehydrogenase family protein | chr1:7922560-7924759 FORWARD LENGTH=386	0	cytosol	Protein	36	54.158	323.31													0.0845563		0.0845563									0.279668	0.297651	0.563936	0.0105607							0.245239		0.245239
AT1G22450	AT1G22450.1 | Symbols: COX6B, ATCOX6B2 | cytochrome C oxidase 6B | chr1:7925447-7926918 FORWARD LENGTH=191	0	mitochondrion	Protein	6	33.401	69.894							0.000314542	0.00508798	0.0520882	0.366985	0.0853396	0.268797	-0.689054	-1.66455	-0.285503	-0.177664	-0.38949	-0.928064	0.0143448	0.409451	0.689118	0.181919	0.0413786	0.129755	0.464666	0.061373	0.741659	0.0469399	0.22901	0.0166172	0.0592333	0.270851	0.557476	-0.370932	-0.8555	0.0215644	0.0890353	-0.235441	-0.874321
AT1G22520	AT1G22520.1 | Symbols: | Domain of unknown function (DUF543) | chr1:7953299-7954304 REVERSE LENGTH=99;AT1G22520.2 | Symbols: | Domain of unknown function (DUF543) | chr1:7952996-7954304 REVERSE LENGTH=179	0	mitochondrion	Protein	7	13.961	112.85							0.793921	0.879346	0.135174	0.433647	0.379425	0.563777	-0.0311722	-0.586363	0.11865	0.268821	0.258808	-0.215777	0.0915892	0.733538	0.192858	0.0811531	0.542797	0.269476	0.154575	0.242546	0.169838	0.0735916	0.278782	0.0465326	0.105518	0.631056	0.764229	-0.182946	-0.196196	-0.285367	0.0902109	-0.146409	-0.376968
AT1G22530	AT1G22530.1 | Symbols: PATL2 | PATELLIN 2 | chr1:7955773-7958326 REVERSE LENGTH=683	0	cytosol,plasma membrane	Protein	2	30.721	9.1649							0.00906689	0.0487987	0.695635	0.796828	0.230341	0.43568	0.236462	0.397058	0.0954423	0.374134	0.11919	0.196483	0.151963	0.369748	0.120096	0.586432	0.265341	-0.286299	0.235214	0.138077	0.592084	0.445123	0.673964	0.217117	0.299336	0.615185	0.753511	0.0571519	0.0623273	0.0499409	0.273555	-0.0928231	-0.00724069
AT1G22660	AT1G22660.2 | Symbols: | Polynucleotide adenylyltransferase family protein | chr1:8017410-8021538 FORWARD LENGTH=603;AT1G22660.1 | Symbols: | Polynucleotide adenylyltransferase family protein | chr1:8017410-8021538 FORWARD LENGTH=605	0	mitochondrion	Protein	20	28.915	323.31																								-0.432601	0.0636297	-0.553109	0.00763957
AT1G22800	AT1G22800.1 | Symbols: | S-adenosyl-L-methionine-dependent methyltransferases superfamily protein | chr1:8072020-8074039 FORWARD LENGTH=355	0	mitochondrion	Protein	3	31.98	40.488													0.0414303	0.535487	-0.0160387	-0.397833	-0.0735567	0.159093	0.0956906	0.962458	0.0397594		0.305259	-0.1258		-0.00136445		0.591491	0.775279	0.0107778	0.0465485	0.0156709	0.510272	-0.0410963	0.281604	0.13284	-0.228751	0.154866	-0.546041
AT1G22840	AT1G22840.1 | Symbols: CYTC-1, ATCYTC-A | CYTOCHROME C-1 | chr1:8079384-8080286 FORWARD LENGTH=114;AT1G22840.2 | Symbols: CYTC-1, ATCYTC-A | CYTOCHROME C-1 | chr1:8079384-8080246 FORWARD LENGTH=102	0	mitochondrion	Protein	7	52.939	39.249							0.173709	0.327821	0.0694915	0.382528	0.826402	0.888555	-0.244182	-1.23562	0.141443	0.203925	0.105254	-0.435913	0.0963363	0.592728	0.41941	0.81605	0.147292	-0.0355038	0.901329	0.233816	0.218603	0.233841	0.490356	0.246773	0.330171	0.430961	0.636233	-0.145928	-0.251763	-0.0834114	0.0146884	0.139082	-0.548234
AT1G22920	AT1G22920.1 | Symbols: CSN5A, JAB1, AJH1 | COP9 signalosome 5A | chr1:8109882-8111895 REVERSE LENGTH=357;AT1G22920.2 | Symbols: CSN5A, JAB1, AJH1 | COP9 signalosome 5A | chr1:8109998-8111895 REVERSE LENGTH=351	0	cytosol	Protein	2	55.01	8.947							0.010335	0.0538516	0.300838	0.551662	0.282489	0.488795	-0.289229	-0.6568	-0.286581	-0.240366	-0.352492	0.0900936	0.0715296	0.32025	0.0773466	0.0887002	0.755045	-0.112897	0.506914	0.0575264	0.747257	0.178403	0.424129	0.124114	0.202296	0.518281	0.691201	-0.124104	-0.138222	-0.111159	-0.265508	-0.280515	0.174883
AT1G22940	AT1G22940.1 | Symbols: TH1, TH-1, THIE | thiamin biosynthesis protein, putative | chr1:8122384-8124908 FORWARD LENGTH=522	0	plastid	Protein	9	58.326	195.18													-0.110607			-0.110607								0.204789		0.0151074	0.973921							0.101037			0.101037
AT1G23100	AT1G23100.1 | Symbols: | GroES-like family protein | chr1:8195867-8196336 FORWARD LENGTH=97	0	mitochondrion	Protein	7	42.529	27.443							0.107708	0.245808	0.604	0.739003	0.332779	0.529749	-0.414097	-0.465399	0.24746	-0.178856	-0.882074	-0.791614	0.478043	0.712335	0.72268	0.0864088	0.23056	0.169145	0.362313	0.00259382	0.990517	0.286886	0.53673	0.32535	0.402762	0.500132	0.679822	-0.269751	-0.692879	-0.747124	0.00163532	0.481301	-0.391688
AT1G23130	AT1G23130.1 | Symbols: | Polyketide cyclase/dehydrase and lipid transport superfamily protein | chr1:8200434-8200997 FORWARD LENGTH=160	1	cytosol	Protein	3	42.383	8.0646							0.963244	0.980564	0.233084	0.507342	0.00783988	0.104947	-0.00468593	0.188336	0.217404	0.174863	-0.250513	-0.35352	0.294942	0.349169	0.542159	0.299377	0.197418	0.0758219	0.704913	0.495384	0.000247816	0.490029	0.704766	0.000692839	0.00900589	0.484278	0.670859	0.070499	-0.115076	0.184717	0.372636	-0.131194	0.041412
AT1G23140	AT1G23140.1 | Symbols: | Calcium-dependent lipid-binding (CaLB domain) family protein | chr1:8202362-8203172 REVERSE LENGTH=165	0	cytosol	Protein	9	21.195	229.55							0.729242	0.834716	0.742724	0.828845	0.541692	0.6903	0.0395651	0.13172	-0.146647	0.245882	0.113326	-0.146456	0.698675	0.540212	0.360296	0.49317	0.620226	-0.518685	0.0886889	-0.195066	0.562868	0.288134	0.53837	0.853877	0.871315	0.403817	0.62281	-0.107881	-0.397702	-0.232727	-0.0230185	0.207869	-0.093827
AT1G23180	AT1G23180.1 | Symbols: | ARM repeat superfamily protein | chr1:8216125-8219515 FORWARD LENGTH=834	0	plastid	Protein	2	10.357	15.217							0.00904317	0.0488497	0.915916	0.936913	0.496917	0.662781	0.43482	0.321256	0.325284	0.396894	0.724356	0.406308	0.432327	0.37934	0.132554	0.0584447	0.431123	-0.434235	0.1444	-0.648165	0.010956	0.348861	0.599644	0.401897	0.476359	0.835892	0.890267	0.139143	0.257949	0.409192	0.0843882	-0.0840706	0.0282597
AT1G23190	AT1G23190.1 | Symbols: PGM3 | Phosphoglucomutase/phosphomannomutase family protein | chr1:8219946-8224186 FORWARD LENGTH=583	0	cytosol	Protein	23	76.007	220.4							0.102262	0.237615	0.223132	0.495196	0.0236313	0.162984	0.116837	0.245665	-0.0257753	-0.116014	0.13076	0.349551	0.186809	0.858075	0.433198	0.348575	0.124093	0.0149778	0.967057	0.067145	0.811603	0.336872	0.589526	0.000115221	0.00354543	0.182935	0.507801	0.0652831	0.391386	0.0671027	-0.0121392	-0.113437	-0.00649627
AT1G23260	AT1G23260.1 | Symbols: MMZ1, UEV1A | MMS ZWEI homologue 1 | chr1:8257209-8258573 REVERSE LENGTH=158	0	nucleus	Protein	2	68.697	3.333													0.46201	1.6001	1.29488	0.878669	-1.92561		0.131237					-0.187993	0.341192	-0.412148	0.00938543							-0.0834289	-0.498749	-1.11877	0.719458	0.564341
AT1G23310	AT1G23310.1 | Symbols: GGT1, AOAT1, GGAT1 | glutamate:glyoxylate aminotransferase | chr1:8268720-8271329 REVERSE LENGTH=481;AT1G23310.2 | Symbols: GGT1, AOAT1, GGAT1 | glutamate:glyoxylate aminotransferase | chr1:8268808-8271329 REVERSE LENGTH=441	0	peroxisome	Protein	14	17.545	262.74							0.99478	0.997491	0.256695	0.523885	0.176317	0.374912	-0.000777269	0.224164	-0.288406	-0.390845	0.197546	0.253654	0.415896	0.218769	0.265034	0.329039	0.455835	0.120412	0.692604	0.446637	0.0395541	0.44026	0.671159	0.218278	0.300366	0.160296	0.49419	0.0794556	0.577347	0.112529	-0.0878752	0.00466209	-0.209385
AT1G23440	AT1G23440.1 | Symbols: | Peptidase C15, pyroglutamyl peptidase I-like | chr1:8321940-8324019 FORWARD LENGTH=217	1	cytosol	Protein	4	39.365	9.8635													0.180202	0.0340699	0.164145	-0.0374958	0.403008	0.337281	0.909625	0.637735	0.83653	0.146708		-0.0093631	0.973651	0.131173	0.483597	0.440331	0.670914	0.0901373	0.163057	0.566746	0.723218	0.0806592	0.323484	0.0216495	0.113668	-0.217333	0.161828
AT1G23740	AT1G23740.1 | Symbols: | Oxidoreductase, zinc-binding dehydrogenase family protein | chr1:8398245-8399656 REVERSE LENGTH=386	0	plastid	Protein	6	12.394	39.879							0.819069	0.895077	0.3214	0.565426	0.00126527	0.0454416	-0.0186112	0.0663434	0.0579608	0.185703	-0.338507	-0.0645564	0.738584	0.784852	0.314355	0.0543259	0.747459	-0.30652	0.105759	0.153037	0.441513	0.484652	0.701208	2.72846e-05	0.00152145	0.054466	0.481227	-0.054875	-0.398491	-0.23135	0.289373	-0.0937053	0.159797
AT1G23800	AT1G23800.1 | Symbols: ALDH2B7, ALDH2B | aldehyde dehydrogenase 2B7 | chr1:8412238-8414804 REVERSE LENGTH=534	0	mitochondrion	Protein	10	39.731	63.039							0.023213	0.0890991	0.023127	0.305421	0.90405	0.938466	0.263499	1.02255	-0.0541102	0.155857	-0.0762808	0.269477	0.036099	0.784396	0.469015	0.769689	0.107209	0.190649	0.595063	0.0174345	0.966516	0.0477143	0.228555	0.208918	0.29164	0.0494991	0.487919	0.180241	0.697326	0.155782	0.17628	-0.173348	0.0451668
AT1G23820	AT1G23820.1 | Symbols: SPDS1 | spermidine synthase 1 | chr1:8420278-8422724 FORWARD LENGTH=378;AT1G23820.2 | Symbols: SPDS1 | spermidine synthase 1 | chr1:8420278-8422480 FORWARD LENGTH=327	0	cytosol	Protein	4	55.812	26.595							0.284954	0.453953	0.800547	0.867407	0.522478	0.679636	-0.0785682	-0.103456	0.0295706	-0.176495	0.0302877	-0.172748	0.713825	0.835757	0.186332	0.737909	0.241943	0.125482	0.471733	0.0137852	0.949703	0.899162	0.95275	0.115771	0.193486	0.310029	0.57557	0.00813179	0.013228	0.188241	-0.0140508	0.0928079	-0.239567
AT1G23900	AT1G23900.2 | Symbols: GAMMA-ADAPTIN 1 | gamma-adaptin 1 | chr1:8441379-8447152 FORWARD LENGTH=876;AT1G23900.1 | Symbols: GAMMA-ADAPTIN 1, Gamma-ADR | gamma-adaptin 1 | chr1:8441379-8447152 FORWARD LENGTH=876	0	golgi	Protein	8	10.546	54.365													-0.0853953			-0.0853953								-0.268008	0.254975	-0.675979	0.000370366							-0.362547		-0.362547
AT1G24020	AT1G24020.2 | Symbols: MLP423 | MLP-like protein 423 | chr1:8500653-8501458 REVERSE LENGTH=155;AT1G24020.1 | Symbols: MLP423 | MLP-like protein 423 | chr1:8500653-8501458 REVERSE LENGTH=155	1	golgi	Protein	9	17.859	115.63							0.606793	0.744333	0.206706	0.484673	0.118989	0.312043	-0.0487295	-0.272451	-0.0665667	0.399763	-0.193589	-0.110803	0.199738	0.7935	0.0745605	0.0492183	0.715275	-0.0217717	0.949687	0.164949	0.483713	0.158445	0.403138	0.109578	0.186798	0.1714	0.50428	-0.127309	-0.508777	-0.266766	0.127446	-0.0204547	0.0320089
AT1G24040	AT1G24040.2 | Symbols: | Acyl-CoA N-acyltransferases (NAT) superfamily protein | chr1:8505794-8506753 REVERSE LENGTH=319;AT1G24040.1 | Symbols: | Acyl-CoA N-acyltransferases (NAT) superfamily protein | chr1:8505794-8506753 REVERSE LENGTH=319	0	plastid	Protein	3	18.569	21.749																								0.220605	0.449585	-0.25584	0.317769
AT1G24050	AT1G24050.1 | Symbols: | RNA-processing, Lsm domain | chr1:8507057-8508439 FORWARD LENGTH=188	0	cytosol	Protein	9	91.693	48.424							0.934832	0.965327	0.467035	0.657151	0.400432	0.582356	-0.00931036	-0.22991	0.105832	0.348071	-0.0563672	-0.214177	0.304831	0.682616	0.261677	0.776679	0.504332	0.0363954	0.89037	0.0708026	0.752645	0.445333	0.673578	0.639014	0.690478	0.490887	0.674853	-0.0873784	-0.500473	-0.0268989	0.0161472	0.0968874	-0.0225542
AT1G24100	AT1G24100.1 | Symbols: UGT74B1 | UDP-glucosyl transferase 74B1 | chr1:8525547-8527010 REVERSE LENGTH=460	0	plasma membrane	Protein	32	63.17	323.31							0.162285	0.314527	0.129611	0.432772	0.28671	0.492339	0.230773	0.134054	-0.174623	-0.307504	0.721805	0.780133	0.660978	0.71717	0.417947	0.0542955	0.0789433	-0.396672	0.0852421	-0.582813	0.00351155	0.72496	0.862807	0.00204251	0.0177221	0.296929	0.571003	0.0601631	0.695929	0.298456	-0.283133	-0.106763	-0.303673
AT1G24180	AT1G24180.1 | Symbols: IAR4 | Thiamin diphosphate-binding fold (THDP-binding) superfamily protein | chr1:8560777-8563382 REVERSE LENGTH=393	0	mitochondrion	Protein	2	17.851	24.396							0.499977	0.657112	0.115089	0.4242	0.118457	0.311478	0.0654741	0.450907	0.0755693	-0.395262	0.171115	0.0250411	0.0373771	0.703832	0.0706792	0.329351	0.941429	0.0735823	0.768514	0.107644	0.612157	0.176885	0.422947	0.0198423	0.0651962	0.113748	0.466914	0.133745	0.552357	0.353505	-0.19179	0.018631	-0.0639791
AT1G24280	AT1G24280.1 | Symbols: G6PD3 | glucose-6-phosphate dehydrogenase 3 | chr1:8609495-8612383 FORWARD LENGTH=599	0	plastid	Protein	27	53.301	323.31																								-0.309067	0.2797	-0.0611991	0.860036
AT1G24300	AT1G24300.2 | Symbols: | GYF domain-containing protein | chr1:8614515-8620420 REVERSE LENGTH=1490;AT1G24300.1 | Symbols: | GYF domain-containing protein | chr1:8614515-8620420 REVERSE LENGTH=1495	0	nucleus	Protein	5	23.618	22.731							0.244941	0.411121	0.0199154	0.307072	0.101126	0.289703	-0.0994229	0.473108	-0.327465	-0.383835	-0.0278442	-0.231078	0.0836342	0.202053	0.101288	0.832676	0.117285	-0.16219	0.501791	0.093388	0.708062	0.547803	0.745671	0.740697	0.775764	0.572421	0.726621	-0.0502648	-0.0173886	-0.0933899	-0.302557	0.0751643	0.0868477
AT1G24310	AT1G24310.1 | Symbols: | unknown protein; FUNCTIONS IN: molecular_function unknown; INVOLVED IN: biological_process unknown; LOCATED IN: nucleolus; EXPRESSED IN: 20 plant structures; EXPRESSED DURING: 13 growth stages; Has 2922 Blast hits to 2454 proteins	0	nucleus	Protein	23	40.986	323.31																								0.161673	0.569125	-0.330247	0.137586							-0.100584	-0.343027		0.141858
AT1G24360	AT1G24360.1 | Symbols: | NAD(P)-binding Rossmann-fold superfamily protein | chr1:8640820-8643283 FORWARD LENGTH=319	0	plastid	Protein	9	58.152	47.058							0.053226	0.152429	0.19727	0.476197	0.0430708	0.202949	0.151285	0.273295	0.0871714	-0.154734	0.136344	0.414349	0.239465	0.494974	0.234552	0.422669	0.0963527	0.019141	0.921511	-0.0412529	0.794591	0.0627154	0.258902	0.258184	0.341652	0.0821603	0.451803	0.158178	0.455186	0.166325	-0.119202	-0.122097	0.410676
AT1G24450	AT1G24450.1 | Symbols: NFD2 | Ribonuclease III family protein | chr1:8664201-8665077 FORWARD LENGTH=191	0	extracellular	Protein	9	41.679	198.72																								-0.0766983	0.742348	-0.0210026	0.934051
AT1G24510	AT1G24510.1 | Symbols: | TCP-1/cpn60 chaperonin family protein | chr1:8685504-8688101 REVERSE LENGTH=535;AT1G24510.2 | Symbols: | TCP-1/cpn60 chaperonin family protein | chr1:8685504-8687660 REVERSE LENGTH=459	1	cytosol	Protein	3	96.468	9.1114							0.33344	0.503409	0.119749	0.429549	0.0551393	0.22491	0.104863	0.24267	-0.202183	-0.275671	0.227739	0.531758	0.37253	0.448462	0.324378	0.335547	0.0470287	0.17846	0.405163	0.300614	0.0903503	0.28042	0.533591	0.00248917	0.0196556	0.267222	0.556728	0.113434	0.460225	0.2518	-0.170816	-0.14789	0.173849
AT1G24560	AT1G24560.1 | Symbols: | unknown protein; BEST Arabidopsis thaliana protein match is: unknown protein (TAIR:AT3G49055.1); Has 71940 Blast hits to 38124 proteins in 2481 species: Archae - 1358; Bacteria - 12126; Metazoa - 32861; Fungi - 6786; Plants - 4024	0	golgi	Protein	21	17.054	323.31																								-0.162774	0.541851	-0.0368072	0.901471
AT1G24610	AT1G24610.1 | Symbols: | Rubisco methyltransferase family protein | chr1:8720906-8722711 REVERSE LENGTH=476	0	mitochondrion	Protein	2	36.019	4.11													0.360259	0.440197	0.219569	0.421012				0.407613				0.0965355	0.779034	-0.144826	0.616155							0.247988	0.428928	0.0910522	0.082168		0.389805
AT1G25230	AT1G25230.1 | Symbols: | Calcineurin-like metallo-phosphoesterase superfamily protein | chr1:8840474-8842298 REVERSE LENGTH=339	0	extracellular	Protein	11	20.491	190.23							0.00330796	0.0254938	0.970903	0.975874	0.959061	0.972936	0.71743	0.728267	0.820338	0.874606	0.738104	0.425834	0.423322	0.0272591	0.115931	0.019386	0.443274	-0.158598	0.480549	-0.340751	0.0541209	0.253235	0.50752	0.444792	0.516016	0.338223	0.586929	0.268949	0.176668	-0.648115	0.499033	0.827429	0.489731
AT1G25350	AT1G25350.1 | Symbols: OVA9 | glutamine-tRNA ligase, putative / glutaminyl-tRNA synthetase, putative / GlnRS, putative | chr1:8889280-8894205 REVERSE LENGTH=795;AT1G25350.2 | Symbols: OVA9 | glutamine-tRNA ligase, putative / glutaminyl-tRNA synthetase, put	0	cytosol	Protein	9	51.002	99.506							0.659019	0.786761	0.0610091	0.362242	0.264778	0.473162	-0.0694402	0.0132166	-0.757355	-0.514646	0.416201	0.495382	0.968962	0.0345979	0.246194	0.228869	0.259514	-0.124108	0.511171	-0.0139148	0.952986	0.947204	0.974786	0.0201551	0.0656287	0.73562	0.825969	0.00980771	0.333043	0.041823	-0.285238	0.0831701	-0.123759
AT1G25490	AT1G25490.1 | Symbols: RCN1, REGA, ATB BETA BETA, EER1 | ARM repeat superfamily protein | chr1:8951700-8954899 FORWARD LENGTH=588	0	plasma membrane	Protein	11	43.358	100.85							0.00731781	0.0423254	0.25267	0.520358	0.142544	0.339364	0.531163	0.72198	0.0423516	-0.0108828	0.804469	1.0979	0.139124	0.920436	0.975997	0.0668496	0.0735839	0.0861184	0.742588	0.151103	0.486727	0.184124	0.430315	0.00468444	0.028884	0.254943	0.55095	0.241752	0.858889	0.535081	-0.29241	-0.130841	0.238039
AT1G26090	AT1G26090.1 | Symbols: | P-loop containing nucleoside triphosphate hydrolases superfamily protein | chr1:9020509-9022619 FORWARD LENGTH=455	0	plastid	Protein	4	67.358	20.381							0.0141807	0.0652314	0.00959256	0.269049	0.345586	0.540781	0.226774	0.845017	0.133285	0.18705	-0.246032	0.21455	0.0222492	0.307722	0.434925	0.0382567	0.322591	0.154537	0.634756	-0.183464	0.528173	0.0365676	0.200327	0.0312191	0.0833083	0.456094	0.650473	0.193415	0.42454	0.107361	0.245256	-0.0822025	0.272122
AT1G26110	AT1G26110.2 | Symbols: DCP5 | decapping 5 | chr1:9024616-9027556 REVERSE LENGTH=605;AT1G26110.1 | Symbols: DCP5 | decapping 5 | chr1:9024616-9027556 REVERSE LENGTH=611	0	nucleus	Protein	7	165.68	47.248							0.767129	0.862654	0.204091	0.482769	0.436973	0.614266	0.0258819	-0.153811	0.151557	0.390924	-0.066542	-0.192719	0.614294	0.399029	0.0532593	0.470105	0.382619	0.297964	0.147726	0.287569	0.12936	0.0501308	0.233568	0.0135528	0.0527195	0.257478	0.551902	-0.141868	-0.311551	-0.158531	0.165867	-0.248649	-0.156478
AT1G26160	AT1G26160.1 | Symbols: | Metal-dependent phosphohydrolase | chr1:9044784-9046945 REVERSE LENGTH=258	0	plastid	Protein	6	41.817	21.931													0.238385	-0.312727	0.302684	0.578515	0.198756	0.424695		0.0897578				-0.0140895	0.963827	-0.164582	0.417166							0.284748	0.688012	-0.191437	0.436402	0.251191	0.239572
AT1G26220	AT1G26220.1 | Symbols: | Acyl-CoA N-acyltransferases (NAT) superfamily protein | chr1:9071157-9071750 FORWARD LENGTH=197	0	plastid	Protein	17	33.548	323.31																								0.107514	0.746732	0.235267	0.361385
AT1G26230	AT1G26230.2 | Symbols: | TCP-1/cpn60 chaperonin family protein | chr1:9072388-9075047 REVERSE LENGTH=559;AT1G26230.1 | Symbols: | TCP-1/cpn60 chaperonin family protein | chr1:9072388-9075272 REVERSE LENGTH=611	0	plastid	Protein	2	20.742	18.552																								0.051326		-0.0529726	0.900007
AT1G26340	AT1G26340.1 | Symbols: B5 #6, ATCB5-A, CB5-A | cytochrome B5 isoform A | chr1:9113992-9114755 FORWARD LENGTH=135	0	plastid	Protein	27	59.384	323.31																								-0.0877476	0.764064	-0.319397	0.119948							-0.787263	-0.787263
AT1G26460	AT1G26460.1 | Symbols: | Tetratricopeptide repeat (TPR)-like superfamily protein | chr1:9151816-9154407 FORWARD LENGTH=630	0	mitochondrion	Protein	2	76.5	24.932							0.0910704	0.220305	0.0611148	0.361412	0.215951	0.421735	0.427721	0.844486	-0.532831	-0.463674	0.892794	1.39783	0.0686507	0.404514	0.477667	0.135881	0.0316423	0.168434	0.446031	0.0534697	0.826857	0.337626	0.589421	0.0136334	0.0528201	0.335875	0.584955	0.236117	0.78063	0.285289	-0.700071	0.121492	0.693244
AT1G26470	AT1G26470.1 | Symbols: | FUNCTIONS IN: molecular_function unknown; INVOLVED IN: regulation of transcription; LOCATED IN: nucleus, H4/H2A histone acetyltransferase complex; EXPRESSED IN: 23 plant structures; EXPRESSED DURING: 15 growth stages; CONTAINS Int	0	nucleus	Protein	2	52.589	7.9025																								-0.0210532	0.950013	0.0427475	0.878725
AT1G26550	AT1G26550.1 | Symbols: | FKBP-like peptidyl-prolyl cis-trans isomerase family protein | chr1:9171800-9172716 FORWARD LENGTH=142	0	nucleus	Protein	3	38.241	23.605							0.00172168	0.0166731	0.0744022	0.386445	0.259896	0.467844	0.337138	0.887596	0.24505	0.0823595	0.066291	0.404395	0.0234011	0.313008	0.71541	0.712832	0.022668	-0.0489304	0.852857	-0.160329	0.406184	0.734187	0.867023	0.0153727	0.0563924	0.00516261	0.71244	0.0317688	0.554568	0.344641	-0.255466	-0.551482	0.0665833
AT1G26560	AT1G26560.1 | Symbols: BGLU40 | beta glucosidase 40 | chr1:9178513-9181726 FORWARD LENGTH=510	0	vacuole	Protein	8	91.246	49.374							0.0546161	0.155352	0.183707	0.465192	0.447412	0.622993	-0.226161	-0.397181	-0.283019	0.34989	-0.413174	-0.387323	0.29141	0.121039	0.302765	0.223417	0.0124842	-0.0886106	0.784184	-0.113505	0.6842	0.0581035	0.252829	0.316538	0.395571	0.293021	0.569152	-0.219038	-0.192449	-0.265806	0.210938	-0.269523	-0.578353
AT1G26570	AT1G26570.1 | Symbols: UGD1, ATUGD1 | UDP-glucose dehydrogenase 1 | chr1:9182801-9184246 FORWARD LENGTH=481	0	extracellular	Protein	14	65.493	163.91																								0.140134		-0.289601	0.360194
AT1G26630	AT1G26630.1 | Symbols: FBR12, ATELF5A-2, ELF5A-2 | Eukaryotic translation initiation factor 5A-1 (eIF-5A 1) protein | chr1:9205968-9207098 FORWARD LENGTH=159;AT1G26630.2 | Symbols: FBR12, ATELF5A-2, ELF5A-2 | Eukaryotic translation initiation factor 5A-1 (	1	cytosol	Protein	7	49.908	41.455							0.00848238	0.0467643	0.320417	0.565385	0.894925	0.93228	-0.437763	-0.919325	-0.183889	-0.101037	-0.195124	-0.789438	0.186482	0.526531	0.552588	0.316193	0.039735	-0.125384	0.305854	0.0743092	0.554187	0.888087	0.947598	0.848004	0.866848	0.507973	0.685338	-0.0143351	-0.268232	0.0586712	0.144079	0.193402	-0.199595
AT1G26640	AT1G26640.1 | Symbols: | Amino acid kinase family protein | chr1:9207620-9209766 REVERSE LENGTH=332	0	cytosol	Protein	10	63.66	146.27													-0.304411			-0.304411								-0.269685	0.353037	-0.315181	0.223808
AT1G26660	AT1G26660.1 | Symbols: | Prefoldin chaperone subunit family protein | chr1:9212298-9213765 FORWARD LENGTH=152;AT1G26660.2 | Symbols: | Prefoldin chaperone subunit family protein | chr1:9212298-9213765 FORWARD LENGTH=177	0	cytosol	Protein	4	28.695	16.13													0.488109		0.488109									0.305676	0.212392	-0.0944803	0.74252
AT1G26770	AT1G26770.1 | Symbols: ATEXPA10, AT-EXP10, ATEXP10, ATHEXP ALPHA 1.1, EXP10, EXPA10 | expansin A10 | chr1:9259805-9260792 FORWARD LENGTH=249;AT1G26770.2 | Symbols: ATEXPA10, AT-EXP10, ATEXP10, ATHEXP ALPHA 1.1, EXP10, EXPA10 | expansin A10 | chr1:9259775-9	0	extracellular	Protein	3	21.851	26.732																								0.182956	0.606852	0.329082	0.258638
AT1G26830	AT1G26830.1 | Symbols: CUL3A, ATCUL3A, ATCUL3, CUL3 | cullin 3 | chr1:9296063-9298374 FORWARD LENGTH=732;AT1G69670.1 | Symbols: CUL3B, ATCUL3B | cullin 3B | chr1:26202169-26204442 REVERSE LENGTH=732	0	cytosol	Protein	6	61.162	23.786																								-0.0922075	0.746438	-0.41843	0.034581
AT1G26850	AT1G26850.3 | Symbols: | S-adenosyl-L-methionine-dependent methyltransferases superfamily protein | chr1:9301357-9303432 REVERSE LENGTH=506;AT1G26850.2 | Symbols: | S-adenosyl-L-methionine-dependent methyltransferases superfamily protein | chr1:9301146-9	0	golgi	Protein	2	15.22	9.0551																								0.149543	0.283296	0.0125021	0.947839
AT1G26940	AT1G26940.1 | Symbols: | Cyclophilin-like peptidyl-prolyl cis-trans isomerase family protein | chr1:9343193-9344962 FORWARD LENGTH=226	0	extracellular	Protein	7	70.234	54.425																								-0.466767	0.108115	-0.62196	0.0145925
AT1G27020	AT1G27020.1 | Symbols: | unknown protein; BEST Arabidopsis thaliana protein match is: unknown protein (TAIR:AT1G27030.1); Has 514 Blast hits to 514 proteins in 175 species: Archae - 0; Bacteria - 311; Metazoa - 0; Fungi - 0; Plants - 65; Viruses - 0; Othe	1	cytosol	Protein	3	15.209	7.9884							0.0226143	0.0878317	0.061538	0.362459	0.0147144	0.135419	0.360709	-0.156737	0.0466407	0.0740204	0.741978	1.09764	0.593338	0.911936	0.841375	0.0876048	0.00492937	-0.2201	0.447939	0.071827	0.822591	0.47319	0.692928	0.014454	0.0545411	0.187222	0.513311	0.104971	0.394417	0.0143522	-0.580623	0.280199	0.416508
AT1G27030	AT1G27030.1 | Symbols: | unknown protein; BEST Arabidopsis thaliana protein match is: unknown protein (TAIR:AT1G27020.1); Has 504 Blast hits to 502 proteins in 169 species: Archae - 0; Bacteria - 299; Metazoa - 0; Fungi - 0; Plants - 67; Viruses - 0; Othe	0	cytosol	Protein	5	14.857	28.206													0.262559	0.1771	0.0983507	0.523615	0.297427	0.216301	0.296772	0.730924	0.207154		0.258804	-0.156628	0.505637	-0.271612	0.159859							0.336609	0.208881	-0.0225333	0.665332	0.494757
AT1G27090	AT1G27090.1 | Symbols: | glycine-rich protein | chr1:9404041-9406098 REVERSE LENGTH=420	0	nucleus	Protein	8	58.125	16.903							0.0333836	0.111938	0.194294	0.476036	0.1393	0.336536	-0.102523	0.0346285	-0.125911	-0.26234	0.0269107	-0.185906	0.662273	0.148566	0.00973586	0.772419	0.313231	0.613661	0.0125981	0.767565	0.000483763	0.894957	0.951077	0.0677685	0.134148	0.589363	0.737467	0.00527685	0.0518119	0.0990715	-0.0263722	-0.0966631	-0.00146392
AT1G27130	AT1G27130.1 | Symbols: ATGSTU13, GST12, GSTU13 | glutathione S-transferase tau 13 | chr1:9425582-9426597 FORWARD LENGTH=227	0	plasma membrane	Protein	3	52.971	5.0925							0.0011171	0.0122259	0.608784	0.741162	0.110793	0.301559	0.242682	0.275873	0.416269	0.188152	0.256504	0.0766108	0.219358	0.0151812	0.265066	0.201712	0.142426	0.249308	0.119721	0.295521	0.03906	0.0626496	0.258999	0.0226066	0.0698444	0.428493	0.636806	0.124684	-0.0373631	0.330588	0.150567	0.0173509	0.162275
AT1G27310	AT1G27310.1 | Symbols: NTF2A | nuclear transport factor 2A | chr1:9484615-9485790 REVERSE LENGTH=122	0	cytosol,nucleus	Protein	8	17.14	323.31							0.00372383	0.0276145	0.903594	0.929474	0.0819674	0.264397	0.498535	0.669215	0.535562	0.528642	0.555697	0.203561	0.230298	0.118669	0.0553167	0.0294998	0.6789	-0.135105	0.471244	0.0741666	0.698333	0.560459	0.752297	0.113099	0.190558	0.0379735	0.474341	-0.120177	-1.14886	0.0298406	-0.714123	0.49059	0.741665
AT1G27385	AT1G27385.2 | Symbols: | unknown protein; FUNCTIONS IN: molecular_function unknown; INVOLVED IN: biological_process unknown; EXPRESSED IN: 24 plant structures; EXPRESSED DURING: 13 growth stages; CONTAINS InterPro DOMAIN/s: Protein of unknown function DUF	0	mitochondrion	Protein	3	35.675	8.0709																								-0.100516	0.64592	-0.233427	0.168441							-1.09381				-1.09381
AT1G27390	AT1G27390.1 | Symbols: TOM20-2 | translocase outer membrane 20-2 | chr1:9513469-9514912 REVERSE LENGTH=210	0	mitochondrion	Protein	2	17.765	13.029							0.301762	0.472295	0.395799	0.605207	0.0796351	0.259718	-0.0867084	0.0577181	0.0433887	0.0483589	-0.24814	-0.334868	0.83383	0.836282	0.79761	0.118173	0.0134349	0.144685	0.456156	0.0328004	0.88365	0.116321	0.349324	0.0359052	0.0901674	0.453316	0.649708	-0.102747	-0.0735799	0.0195201	0.0335687	-0.258213	-0.23503
AT1G27400	AT1G27400.1 | Symbols: | Ribosomal protein L22p/L17e family protein | chr1:9515230-9516725 FORWARD LENGTH=176;AT1G67430.1 | Symbols: | Ribosomal protein L22p/L17e family protein | chr1:25262209-25263627 FORWARD LENGTH=175;AT1G67430.2 | Symbols: | Riboso	0	cytosol,nucleus,plastid	Protein	2	26.427	13.235							0.917416	0.954709	0.0115292	0.271627	0.183028	0.38174	0.0142641	0.506048	-0.304932	-0.879182	0.219334	0.530052	0.116068	0.333529	0.0170354	0.429499	0.240693	0.166744	0.305854	-0.124159	0.435868	0.487295	0.702928	0.010142	0.0451485	0.271674	0.557981	-0.10849	0.476289	-0.147275	-0.62475	-0.257746	0.0110342
AT1G27430	AT1G27430.1 | Symbols: | GYF domain-containing protein | chr1:9521045-9526928 REVERSE LENGTH=1492	0	golgi	Protein	3	85.312	6.8708																								0.157181	0.569125	-0.136509	0.597703
AT1G27450	AT1G27450.2 | Symbols: APT1, ATAPT1 | adenine phosphoribosyl transferase 1 | chr1:9532421-9533807 FORWARD LENGTH=183;AT1G27450.1 | Symbols: APT1, ATAPT1 | adenine phosphoribosyl transferase 1 | chr1:9532042-9533807 FORWARD LENGTH=243;AT1G27450.3 | Symbols:	0	cytosol	Protein	4	56.801	7.3704							0.000107594	0.00239967	0.188373	0.469737	0.0918121	0.276469	0.413857	0.656814	0.686548	0.411053	0.255454	0.0594173	0.0439291	0.00242178	0.13594	0.295452	0.711264	0.052331	0.719885	0.098063	0.409134	0.385759	0.632313	0.0453111	0.103476	0.0535756	0.491336	0.0684451	-0.354163	0.110552	-0.0360369	0.380709	0.241164
AT1G27480	AT1G27480.1 | Symbols: | alpha/beta-Hydrolases superfamily protein | chr1:9544607-9546168 FORWARD LENGTH=432	0	plasma membrane,vacuole	Protein	2	13.65	7.3076																								-0.329055	0.316511	-0.468409	0.0906188
AT1G27510	AT1G27510.1 | Symbols: | Protein of unknown function (DUF3506) | chr1:9554945-9558293 REVERSE LENGTH=651	0	plastid	Protein	4	25.515	7.935																								0.0603514	0.778216	0.071458	0.705813
AT1G27530	AT1G27530.1 | Symbols: | CONTAINS InterPro DOMAIN/s: Ubiquitin-conjugating enzyme/RWD-like (InterPro:IPR016135), Ubiquitin-fold modifier-conjugating enzyme 1 (InterPro:IPR014806); Has 269 Blast hits to 269 proteins in 110 species: Archae - 0; Bacteria - 0	0	golgi	Protein	15	35.079	172.21							0.023208	0.0891964	0.679313	0.790742	0.822028	0.886442	0.254479	-0.0134916	0.415756	0.408267	0.288644	0.173221	0.935915	0.0987423	0.156703	0.303676	0.485691	-0.287563	0.198221	-0.336159	0.0922314	0.482497	0.700891	0.272058	0.354348	0.993193	0.995253	0.0717737	0.0183178	0.0298855	0.148367	0.0556081	0.10669
AT1G27540	AT1G27540.2 | Symbols: | Protein of unknown function (DUF295) | chr1:9566608-9567849 REVERSE LENGTH=383;AT1G27540.1 | Symbols: | Protein of unknown function (DUF295) | chr1:9566608-9567849 REVERSE LENGTH=413	0	plastid	Protein	6	35.52	36.045													0.329854	0.36428		-0.556504	1.18179							-0.311639	0.139238	-0.058015	0.824961							-0.0348307	-0.355182	-0.00471968	-0.374909	0.595487
AT1G27680	AT1G27680.1 | Symbols: APL2 | ADPGLC-PPase large subunit | chr1:9631630-9634450 FORWARD LENGTH=518	0	plastid	Protein	8	46.018	323.31																								-0.222061	0.376838	-0.652515	0.00102315
AT1G27950	AT1G27950.1 | Symbols: LTPG1 | glycosylphosphatidylinositol-anchored lipid protein transfer 1 | chr1:9740740-9741991 FORWARD LENGTH=193	0	plasma membrane,extracellular	Protein	11	25.131	127.95																								0.330761	0.0773835	0.491263	0.00242816
AT1G27970	AT1G27970.1 | Symbols: NTF2B | nuclear transport factor 2B | chr1:9746921-9747787 FORWARD LENGTH=126;AT1G27970.2 | Symbols: NTF2B | nuclear transport factor 2B | chr1:9746921-9748306 FORWARD LENGTH=134	1	nucleus	Protein	3	13.527	50.187							0.000581646	0.00803928	0.0200447	0.307456	0.583566	0.723622	-0.405378	-0.877281	-0.0666752	0.142579	-0.473466	-0.752045	0.0288458	0.757862	0.592093	0.0070844	0.024391	-0.258898	0.252931	-0.129833	0.588562	0.218256	0.472725	0.0194834	0.0646769	0.138002	0.476105	-0.107425	-0.474632	-0.0758888	0.257646	-0.178435	-0.0658159
AT1G28110	AT1G28110.2 | Symbols: SCPL45 | serine carboxypeptidase-like 45 | chr1:9804153-9806832 REVERSE LENGTH=461;AT1G28110.1 | Symbols: SCPL45 | serine carboxypeptidase-like 45 | chr1:9804153-9806832 REVERSE LENGTH=461	0	extracellular	Protein	2	21.928	22.426													0.0603251	0.183477		-0.0628553	-0.00205017	0.122728	0.715916		0.762147		0.260125	-0.0338739	0.935622	-0.181913	0.545661							0.131782	-0.0284985		0.360969	0.0419812	0.152674
AT1G28130	AT1G28130.1 | Symbols: GH3.17 | Auxin-responsive GH3 family protein | chr1:9825431-9827883 FORWARD LENGTH=609;AT1G28130.2 | Symbols: GH3.17 | Auxin-responsive GH3 family protein | chr1:9826379-9827883 FORWARD LENGTH=466	0	cytosol	Protein	7	23.17	102.64																								0.152694	0.515291	0.354195	0.0526297
AT1G28200	AT1G28200.1 | Symbols: FIP1 | FH interacting protein 1 | chr1:9850395-9852300 REVERSE LENGTH=259	0	golgi	Protein	12	19.897	122.97							0.523747	0.677167	0.0573642	0.361751	0.120151	0.313415	-0.0630335	-0.0313311	0.00531439	0.402021	-0.109967	-0.581205	0.918401	0.981331	0.0867892	0.358987	0.0468973	0.226737	0.242614	0.157615	0.416215	0.346763	0.598523	0.622447	0.675347	0.00577777	0.669759	-0.0869469	-0.224124	0.230082	0.412095	-0.157146	-0.695642
AT1G28290	AT1G28290.2 | Symbols: AGP31 | arabinogalactan protein 31 | chr1:9889331-9890843 REVERSE LENGTH=315;AT1G28290.1 | Symbols: AGP31 | arabinogalactan protein 31 | chr1:9889331-9890843 REVERSE LENGTH=359	0	extracellular	Protein	2	165.43	5.2273							0.39297	0.561331	0.0484629	0.360412	0.14101	0.337895	0.117929	0.390266	0.319235	-0.750395	0.486326	0.144211	0.107867	0.404978	0.0377403	0.0811201	0.730234	-0.224283	0.234146	-0.114463	0.56485	0.762404	0.881311	0.0031011	0.0224674	0.141477	0.478414	0.045158	0.276574	0.578088	-0.498825	0.219587	-0.349634
AT1G28330	AT1G28330.1 | Symbols: DRM1, DYL1 | dormancy-associated protein-like 1 | chr1:9934252-9935216 REVERSE LENGTH=122;AT1G28330.4 | Symbols: | dormancy-associated protein-like 1 | chr1:9934134-9935216 REVERSE LENGTH=125;AT1G28330.3 | Symbols: DYL1 | dormancy-a	0	cytosol	Protein	11	19.739	214.8													-0.186162	0.61849				-0.990815						0.230066	0.284225	0.331044	0.0720727							-0.650557					-0.650557
AT1G28350	AT1G28350.1 | Symbols: | Nucleotidylyl transferase superfamily protein | chr1:9944483-9949577 FORWARD LENGTH=748	0	cytosol	Protein	3	48.307	8.4477													0.0867602		-0.0884185	0.119984	0.228715				0.83739	0.516534		-0.0851159	0.803355	-0.287257	0.244964							-0.197172		0.182247	-0.65459	-0.119173
AT1G28600	AT1G28600.1 | Symbols: | GDSL-like Lipase/Acylhydrolase superfamily protein | chr1:10051228-10053073 REVERSE LENGTH=393;AT1G28600.2 | Symbols: | GDSL-like Lipase/Acylhydrolase superfamily protein | chr1:10051604-10053073 REVERSE LENGTH=298	0	extracellular	Protein	2	72.13	10.15													0.16251		0.16251					0.338948				0.520344	0.0164605	0.222148	0.326996
AT1G28660	AT1G28660.1 | Symbols: | GDSL-like Lipase/Acylhydrolase superfamily protein | chr1:10071856-10073371 REVERSE LENGTH=383;AT1G28660.2 | Symbols: | GDSL-like Lipase/Acylhydrolase superfamily protein | chr1:10071856-10073371 REVERSE LENGTH=382	0	extracellular	Protein	9	19.611	23.841							0.106976	0.244708	0.587301	0.72856	0.159443	0.356537	0.224977	0.23845	0.36689	0.547081	0.0970994	-0.124634	0.484797	0.422708	0.0847189	0.525678	0.679639	0.0825499	0.742588	0.0640943	0.791026	0.905548	0.953589	0.570308	0.629859	0.302847	0.570645	0.0153518	-0.512096	-0.0620792	0.143644	0.206386	0.300905
AT1G28670	AT1G28670.1 | Symbols: ARAB-1 | GDSL-like Lipase/Acylhydrolase superfamily protein | chr1:10074669-10076250 REVERSE LENGTH=384;AT1G28650.1 | Symbols: | GDSL-like Lipase/Acylhydrolase superfamily protein | chr1:10069547-10071082 REVERSE LENGTH=385;AT1G2864	0	extracellular	Protein	3	44.655	6.7347							0.0940581	0.224762	0.756399	0.839019	0.153005	0.351481	0.218118	-0.0598071	0.167123	0.477301	0.262065	0.243907	0.795549	0.395561	0.248568	0.334443	0.516349	0.193094	0.386505	-0.0893422	0.705744	0.906382	0.953775	0.6254	0.677536	0.386439	0.612302	-0.0178104	-0.503263	-0.231349	0.363995	0.0714447	0.21012
AT1G28680	AT1G28680.1 | Symbols: | HXXXD-type acyl-transferase family protein | chr1:10078222-10079763 FORWARD LENGTH=451	0	plastid	Protein	2	33.232	15.425													0.180324	0.374558	0.357985	-0.267715	0.256467		0.560136	0.110759	0.301677	0.329453		0.246516	0.336689	0.045282	0.883875							0.00679729	0.0974822	0.364416	-0.441506
AT1G28960	AT1G28960.4 | Symbols: ATNUDT15, ATNUDX15, NUDX15 | nudix hydrolase homolog 15 | chr1:10110020-10111607 REVERSE LENGTH=285;AT1G28960.2 | Symbols: ATNUDT15, ATNUDX15, NUDX15 | nudix hydrolase homolog 15 | chr1:10110020-10111607 REVERSE LENGTH=285;AT1G28960.	0	mitochondrion	Protein	7	57.469	9.8965							0.342075	0.512503	0.700922	0.799464	0.00267038	0.0677953	0.0666634	0.205321	0.140952	-0.0425914	-0.0548155	0.0844511	0.562857	0.233453	0.819588	0.72435	0.264457	0.32514	0.14628	-0.15795	0.510479							-0.014641	-0.161377	-0.0807602	0.0152647	-0.0289637	0.182632
AT1G29040	AT1G29040.4 | Symbols: | unknown protein; CONTAINS InterPro DOMAIN/s: Conserved hypothetical protein CHP02058 (InterPro:IPR011719); Has 344 Blast hits to 344 proteins in 122 species: Archae - 2; Bacteria - 227; Metazoa - 0; Fungi - 0; Plants - 32; Viruses	0	plastid	Protein	2	19.759	12.22							0.814252	0.892132	0.94663	0.958016	0.286814	0.49223	-0.0430697	-0.0275085	0.0590751	0.0345327	-0.344911	0.0634626	0.949085	0.90595	0.935752	0.191284	0.891339	-0.0896513	0.657454	-0.124776	0.480718	0.345793	0.59756	0.0990619	0.174306	0.133686	0.475366	-0.141238	-0.775599	-0.424503	0.0911587	0.0262189	0.376536
AT1G29150	AT1G29150.1 | Symbols: ATS9, RPN6 | non-ATPase subunit 9 | chr1:10181240-10182499 FORWARD LENGTH=419	0	cytosol,nucleus	Protein	8	14.002	244.68													0.106101	0.428016	-0.133006	0.321811	0.0870545	-0.17337	0.418208	0.85461	0.693172	0.793153		0.18091	0.311119	0.2177	0.168449							0.0289019	0.419889	0.599485	0.402982	-0.626012	-0.651835
AT1G29250	AT1G29250.1 | Symbols: | Alba DNA/RNA-binding protein | chr1:10223461-10224592 REVERSE LENGTH=130	0	cytosol	Protein	2	51.802	4.7694							0.00965262	0.0512948	0.198349	0.476848	0.0998279	0.287946	-0.283932	-0.0134931	-0.282349	0.0236366	-0.533507	-0.613948	0.957951	0.268255	0.89653	0.00290658	0.110057	0.215397	0.196196	0.346494	0.0143714	0.0461573	0.228266	0.0569602	0.120226	0.699886	0.805508	-0.190068	-0.307233	-0.336692	-0.0529906	-0.249044	-0.00438107
AT1G29260	AT1G29260.1 | Symbols: PEX7, ATPEX7 | peroxin 7 | chr1:10224923-10225876 FORWARD LENGTH=317	0	peroxisome	Protein	2	68.863	17.023																								-0.52498	0.0167002	-0.598807	0.00226148
AT1G29320	AT1G29320.1 | Symbols: | Transducin/WD40 repeat-like superfamily protein | chr1:10255355-10258238 FORWARD LENGTH=468	0	nucleus	Protein	7	27.958	55.02																								-0.397214	0.0757768	-0.240325	0.290947
AT1G29350	AT1G29350.1 | Symbols: | Kinase-related protein of unknown function (DUF1296) | chr1:10268761-10273613 REVERSE LENGTH=831;AT1G29370.1 | Symbols: | Kinase-related protein of unknown function (DUF1296) | chr1:10278080-10283024 REVERSE LENGTH=831	0	nucleus	Protein	5	33.932	91.615							5.34129e-05	0.00136737	0.603964	0.739266	0.0318637	0.185452	-0.379711	-0.362991	-0.512694	-0.287521	-0.189869	-0.545481	0.158642	0.0221593	0.184304	0.218364	0.0173237	0.400926	0.0647679	0.511508	0.00788346	0.000427729	0.0190822	0.0105424	0.0461509	0.165012	0.499171	-0.327424	-0.304893	-0.0977777	-0.243064	-0.248168	-0.743216
AT1G29400	AT1G29400.2 | Symbols: AML5, ML5 | MEI2-like protein 5 | chr1:10290393-10293696 REVERSE LENGTH=800;AT1G29400.1 | Symbols: AML5, ML5 | MEI2-like protein 5 | chr1:10290393-10293696 REVERSE LENGTH=800	0	nucleus	Protein	3	13.406	9.3341																								-0.489519	0.0246449	-0.257721	0.250885
AT1G29470	AT1G29470.2 | Symbols: | S-adenosyl-L-methionine-dependent methyltransferases superfamily protein | chr1:10310424-10313369 REVERSE LENGTH=770;AT1G29470.1 | Symbols: | S-adenosyl-L-methionine-dependent methyltransferases superfamily protein | chr1:1031042	0	golgi	Protein	5	84.717	32.735							0.475516	0.634022	0.134164	0.433714	0.732361	0.823207	0.190666	0.130583	0.553281	-0.80648	-0.26582	1.34176	0.882236	0.247592	0.277242	0.544567	0.0270891	-0.203436	0.225631	-0.236633	0.114255	0.536583	0.737674	0.147126	0.226191	0.986207	0.990307	0.1564	0.177523	0.23223	-0.0760844	0.0868966	0.361434
AT1G29660	AT1G29660.1 | Symbols: | GDSL-like Lipase/Acylhydrolase superfamily protein | chr1:10371955-10373624 FORWARD LENGTH=364	0	extracellular	Protein	3	43.61	13.081							0.249124	0.41366	0.569596	0.718398	0.094394	0.280798	-0.151624	-0.0361117	-0.116377	0.129304	-0.192827	-0.542108	0.917765	0.555074	0.667081	0.448848	0.18405	0.107536	0.763311	0.0375763	0.917116	0.00182317	0.0447757	0.0772585	0.146146	0.405315	0.623793	-0.360313	-0.596165	-0.305726	0.0219691	-0.509984	-0.411661
AT1G29670	AT1G29670.1 | Symbols: | GDSL-like Lipase/Acylhydrolase superfamily protein | chr1:10375843-10377717 FORWARD LENGTH=363	0	extracellular	Protein	2	42.033	22.117							0.481197	0.638704	0.532135	0.697435	0.010013	0.118427	-0.0831137	0.0918103	-0.127662	0.199914	-0.189084	-0.390548	0.785967	0.623116	0.480322	0.393459	0.165586	0.147521	0.553026	-0.0658338	0.799925	0.235298	0.49057	0.00264455	0.0202748	0.352914	0.594964	-0.120869	-0.527413	-0.147811	0.013012	0.0284078	0.0294576
AT1G29690	AT1G29690.1 | Symbols: CAD1 | MAC/Perforin domain-containing protein | chr1:10379310-10381861 REVERSE LENGTH=561	0	plasma membrane	Protein	2	42.427	14.325																								0.168763	0.444144	0.213088	0.270577
AT1G29700	AT1G29700.1 | Symbols: | Metallo-hydrolase/oxidoreductase superfamily protein | chr1:10385196-10386906 REVERSE LENGTH=350	0	plastid	Protein	5	49.679	35.191													0.0543948		0.396801	0.710174		-0.94379						-0.0299493	0.93822	-0.0234765	0.948024							0.128849			-0.00925168	0.26695
AT1G29810	AT1G29810.1 | Symbols: | Transcriptional coactivator/pterin dehydratase | chr1:10435606-10437406 REVERSE LENGTH=187	0	mitochondrion	Protein	4	31.898	13.85																								-0.294763	0.283083	-0.34385	0.161128
AT1G29850	AT1G29850.1 | Symbols: | double-stranded DNA-binding family protein | chr1:10447866-10449630 FORWARD LENGTH=129;AT1G29850.2 | Symbols: | double-stranded DNA-binding family protein | chr1:10447866-10449630 FORWARD LENGTH=130;AT1G29850.3 | Symbols: | doub	0	nucleus	Protein	5	21.439	16.842							0.119031	0.260541	0.348559	0.577988	0.00773093	0.10492	-0.17014	-0.211948	-0.131088	0.244667	-0.388088	-0.364244	0.265386	0.643037	0.408947	0.0540195	0.236349	0.0184255	0.928714	0.0135757	0.945683	0.0843327	0.295165	0.00949449	0.0433307	0.271045	0.557479	-0.167846	-0.585983	-0.058554	0.0277795	-0.178449	-0.0440245
AT1G29880	AT1G29880.1 | Symbols: | glycyl-tRNA synthetase / glycine--tRNA ligase | chr1:10459662-10462781 REVERSE LENGTH=729	0	cytosol	Protein	11	46.749	129.98							0.00586437	0.0367334	0.0714432	0.386765	0.677973	0.786385	0.41394	0.973182	-0.00322471	-0.145913	0.46512	0.780536	0.0438867	0.990674	0.668271	0.0302319	0.0805312	-0.111511	0.579554	0.0104843	0.964828	0.0151718	0.136546	0.0207885	0.0664956	0.219879	0.524885	0.274193	0.736123	0.319792	0.0663164	-0.0209068	0.269641
AT1G29900	AT1G29900.1 | Symbols: CARB | carbamoyl phosphate synthetase B | chr1:10468164-10471976 FORWARD LENGTH=1187	0	plastid	Protein	7	14.574	263.98							0.0772498	0.196733	0.162259	0.452511	0.275377	0.48417	0.240532	0.730308	0.157072	-0.340527	0.257574	0.398233	0.0716604	0.569614	0.295987	0.206176	0.312474	-0.120713	0.480934	0.10074	0.536493	0.013349	0.127254	0.00846984	0.0404376	0.103714	0.462407	0.27856	0.778695	0.421794	-0.134224	0.105479	0.221057
AT1G29930	AT1G29930.1 | Symbols: CAB1, AB140, CAB140, LHCB1.3 | chlorophyll A/B binding protein 1 | chr1:10478071-10478874 FORWARD LENGTH=267;AT1G29920.1 | Symbols: CAB2, AB165, LHCB1.1 | chlorophyll A/B-binding protein 2 | chr1:10475089-10475892 REVERSE LENGTH=267;	0	plastid	Protein	3	35.473	7.7948							0.302397	0.472536	0.572597	0.720332	0.956555	0.971733	-0.11585	-0.316052	-0.03518	0.197254	-0.304503	-0.120771	0.403793	0.804347	0.406432	0.193125	0.664941	0.105116	0.738497	0.190106	0.464128	0.87053	0.937146	0.195748	0.276856	0.270736	0.557636	-0.0121785	-0.244591	-0.175159	0.112492	0.0318648	0.2145
AT1G29980	AT1G29980.2 | Symbols: | Protein of unknown function, DUF642 | chr1:10503411-10504617 REVERSE LENGTH=371;AT1G29980.1 | Symbols: | Protein of unknown function, DUF642 | chr1:10503411-10505994 REVERSE LENGTH=407	0	plasma membrane	Protein	2	52.27	3.339																								0.182925	0.430257	0.08189	0.738341
AT1G29990	AT1G29990.1 | Symbols: PFD6 | prefoldin 6 | chr1:10507666-10508821 FORWARD LENGTH=129	0	cytosol	Protein	10	90.878	219.55							0.115969	0.25806	0.411856	0.615381	0.519677	0.67689	0.295918	-0.332893	0.276318	0.758069	0.553898	0.224197	0.498487	0.364842	0.206163	0.0930679	0.638151	-0.015067	0.951325	0.0407347	0.83699	0.980061	0.991003	0.0340703	0.0876871	0.200597	0.517198	-0.00405666	-0.622333	-0.287099	0.391888	0.0416469	0.455614
AT1G30000	AT1G30000.1 | Symbols: MNS3 | alpha-mannosidase 3 | chr1:10509532-10512320 REVERSE LENGTH=624	0	golgi	Protein	3	88.211	9.719																								-0.367734	0.125701	-0.552557	0.0086985
AT1G30070	AT1G30070.1 | Symbols: | SGS domain-containing protein | chr1:10546794-10548072 REVERSE LENGTH=222;AT1G30070.2 | Symbols: | SGS domain-containing protein | chr1:10546794-10548072 REVERSE LENGTH=229	0	cytosol	Protein	3	87.204	23.367							0.14443	0.292636	0.919155	0.938596	0.422678	0.603094	-0.16127	-0.252438	-0.0857194	-0.0760404	-0.0745855	-0.317569	0.287147	0.508766	0.782453	0.682143	0.401811	-0.363307	0.146668	-0.264416	0.282758	0.00519123	0.0719817	0.429863	0.503128	0.656544	0.778504	-0.286979	-0.458045	-0.132709	-0.0859033	-0.361705	-0.396534
AT1G30110	AT1G30110.2 | Symbols: NUDX25 | nudix hydrolase homolog 25 | chr1:10582700-10583821 FORWARD LENGTH=175;AT1G30110.1 | Symbols: ATNUDX25, NUDX25 | nudix hydrolase homolog 25 | chr1:10582700-10583821 FORWARD LENGTH=175	0	cytosol	Protein	9	40.141	113.32																								-0.467675	0.0555006	0.0513206	0.871958
AT1G30120	AT1G30120.1 | Symbols: PDH-E1 BETA | pyruvate dehydrogenase E1 beta | chr1:10584350-10586477 REVERSE LENGTH=406	0	plastid	Protein	25	39.871	323.31																								0.0695648	0.808168	0.287096	0.149941
AT1G30230	AT1G30230.1 | Symbols: | Glutathione S-transferase, C-terminal-like;Translation elongation factor EF1B/ribosomal protein S6 | chr1:10639286-10640515 FORWARD LENGTH=231;AT1G30230.2 | Symbols: | Glutathione S-transferase, C-terminal-like;Translation elong	1	cytosol	Protein	2	62.222	6.1437							0.84833	0.913491	0.265108	0.530757	0.426771	0.60717	0.0111632	-0.0704497	-0.0288632	0.27953	-0.0871253	-0.0372757	0.464611	0.858957	0.0540562	0.421994	0.829477	-0.106102	0.605035	-0.295789	0.0552904	0.562319	0.754095	0.468507	0.538142	0.501514	0.681382	-0.0358472	-0.167417	-0.115656	0.075178	-0.0929764	0.121636
AT1G30300	AT1G30300.1 | Symbols: | Metallo-hydrolase/oxidoreductase superfamily protein | chr1:10673084-10675061 FORWARD LENGTH=324	0	nucleus	Protein	3	38.151	9.4012																								0.0812984	0.819522	-0.266713	0.302325
AT1G30380	AT1G30380.1 | Symbols: PSAK | photosystem I subunit K | chr1:10722325-10723013 FORWARD LENGTH=130	0	plastid	Protein	3	21.063	6.5293							0.148891	0.297581	0.899247	0.926297	0.514809	0.674127	0.444699	0.204103	0.873709	0.471844	0.0142017	0.659637	0.859552	0.0320252	0.442049	0.979734	0.285042	0.0906776	0.702757	0.14043	0.487022	0.0284011	0.178539	0.0172946	0.060825	0.00429713	0.655425	0.482089	0.00690952	-0.40402	-0.241667	1.04365	2.00558
AT1G30480	AT1G30480.1 | Symbols: DRT111 | D111/G-patch domain-containing protein | chr1:10790315-10792423 FORWARD LENGTH=387	0	nucleus	Protein	10	14.975	141.48							0.899228	0.942444	0.820574	0.877483	0.904985	0.938774	-0.0171777	-0.240667	0.145396	0.153777	0.0394695	-0.183863	0.421846	0.510005	0.54563	0.783551	0.730202	-0.15746	0.632439	-0.233178	0.410003	0.863679	0.936029	0.199409	0.280801	0.700824	0.806268	-0.0194028	-0.332121	-0.0407615	0.108439	0.055084	0.112346
AT1G30510	AT1G30510.3 | Symbols: ATRFNR2, RFNR2 | root FNR 2 | chr1:10807150-10808292 REVERSE LENGTH=317;AT1G30510.1 | Symbols: ATRFNR2, RFNR2 | root FNR 2 | chr1:10807150-10808984 REVERSE LENGTH=381;AT1G30510.2 | Symbols: ATRFNR2, RFNR2 | root FNR 2 | chr1:10807150	0	plastid	Protein	26	81.943	323.31							0.16966	0.322662	0.211137	0.488452	0.0354115	0.190653	-0.214685	-0.199124	-0.16888	-0.283701	0.388294	-0.810014	0.576011	0.510698	0.30098	0.368162	0.11093	-0.00907296	0.977827	0.122208	0.584369	0.31203	0.561305	0.025039	0.0735934	0.0607979	0.474912	-0.115644	-0.56168	0.249498	0.329201	-0.145169	-0.450069
AT1G30530	AT1G30530.1 | Symbols: UGT78D1 | UDP-glucosyl transferase 78D1 | chr1:10814917-10816374 FORWARD LENGTH=453	0	golgi	Protein	49	129.96	323.31							0.0196094	0.0799585	0.401282	0.609163	0.130621	0.325173	0.328079	0.53578	0.0773382	-0.0501641	0.664542	0.412899	0.141222	0.655582	0.875422	0.130716	0.187536	-0.0991996	0.799606	-0.0264468	0.948983	0.588836	0.772498	0.00251354	0.0197405	0.170429	0.503983	0.063271	0.485313	0.238932	-0.368891	0.146336	-0.185335
AT1G30540	AT1G30540.1 | Symbols: | Actin-like ATPase superfamily protein | chr1:10816951-10819172 REVERSE LENGTH=351	0	cytosol	Protein	7	28.241	323.31																								-0.0968025	0.754699	-0.0545671	0.859114
AT1G30580	AT1G30580.1 | Symbols: | GTP binding | chr1:10831953-10835454 REVERSE LENGTH=394	0	cytosol	Protein	3	40.437	11.524							0.447878	0.609312	0.0587524	0.364265	0.00456238	0.0861296	0.0322262	0.218987	0.127325	-0.175793	-0.0083365	-0.00105131	0.18966	0.224159	0.118041	0.788457	0.985227	0.255324	0.0774747	0.240552	0.0708801	0.901693	0.952645	0.0394605	0.0952971	0.0405123	0.477254	0.00593728	0.20109	0.103494	-0.279627	0.020668	-0.0159395
AT1G30600	AT1G30600.1 | Symbols: | Subtilase family protein | chr1:10841341-10844906 REVERSE LENGTH=832	0	extracellular	Protein	4	14.856	17.855													-0.26494		-0.26494									-0.149057	0.685483	-0.0484706	0.899692
AT1G30630	AT1G30630.1 | Symbols: | Coatomer epsilon subunit | chr1:10858546-10860173 REVERSE LENGTH=292	0	golgi	Protein	2	69.068	11.307							0.109427	0.248001	0.906221	0.930876	0.140167	0.336697	0.171888	0.313684	0.234804	0.0247962	0.0825406	0.203618	0.273318	0.313864	0.917242	0.720189	0.427957	0.106812	0.58062	-0.107703	0.545273	0.0629489	0.259128	0.608409	0.662845	0.266587	0.558214	0.180042	0.446815	0.0590943	-0.0426014	-0.00564303	0.442546
AT1G30690	AT1G30690.2 | Symbols: | Sec14p-like phosphatidylinositol transfer family protein | chr1:10888284-10890085 FORWARD LENGTH=540;AT1G30690.1 | Symbols: | Sec14p-like phosphatidylinositol transfer family protein | chr1:10888284-10890085 FORWARD LENGTH=540	0	cytosol	Protein	5	24.82	107.75							0.000103771	0.00236823	0.992969	0.991472	0.300096	0.50272	0.366682	0.389455	0.350069	0.309477	0.429047	0.355363	0.140417	0.0048111	0.07422	0.0847883	0.146329	-0.00650639	0.982708	0.153512	0.415644	0.163426	0.407231	0.660857	0.706702	0.677611	0.79214	0.108578	-0.120484	0.16135	0.199906	0.144249	0.157871
AT1G30720	AT1G30720.1 | Symbols: | FAD-binding Berberine family protein | chr1:10898197-10899780 FORWARD LENGTH=527	0	extracellular	Protein	2	19.829	6.7116													0.220318	0.0138469	0.167175	0.288439	0.208645	0.423485		0.659904			0.112019	-0.636705	0.0381936	-0.602375	0.0327106							0.0217787	-0.412393	-0.314011	0.429339	-0.186362	0.592321
AT1G30730	AT1G30730.1 | Symbols: | FAD-binding Berberine family protein | chr1:10900854-10902434 FORWARD LENGTH=526	0	extracellular	Protein	2	44.244	4.4943							0.36756	0.536754	0.214666	0.489312	0.0711541	0.250357	0.0996831	0.557955	0.0927648	0.0235499	-0.28854	0.112686	0.0856435	0.76972	0.907955	0.287419	0.552689	-0.0387015	0.932841	-0.0900916	0.813847	0.269892	0.525991	0.000144439	0.00401262	0.0164406	0.486172	0.0981356	-0.018675	0.0343097	0.31027	-0.411403	0.576176
AT1G30760	AT1G30760.1 | Symbols: | FAD-binding Berberine family protein | chr1:10918321-10920441 FORWARD LENGTH=534	0	extracellular	Protein	11	25.132	323.31																								-0.230667	0.346588	-0.489576	0.0146747
AT1G30820	AT1G30820.1 | Symbols: | CTP synthase family protein | chr1:10945251-10948825 REVERSE LENGTH=600	0	endoplasmic reticulum	Protein	2	36.475	5.1787							0.190765	0.349696	0.69719	0.797679	0.240074	0.445786	0.22731	0.441298	-0.0464168	-0.10693	0.379098	0.469498	0.477344	0.89059	0.803449	0.26706	0.224351	0.504084	0.00861565	0.397349	0.0243694							0.271087	0.508431	0.3611	-0.249732	0.390952	0.344685
AT1G30870	AT1G30870.1 | Symbols: | Peroxidase superfamily protein | chr1:10991535-10992885 FORWARD LENGTH=349	0	extracellular	Protein	5	13.206	224.5							0.465961	0.626102	0.668601	0.78385	0.631153	0.75375	-0.12787	-0.22058	0.00163513	0.0363229	0.148349	-0.605079	0.677988	0.997121	0.906572	0.468616	0.225773	-0.0528501	0.864167	0.0330631	0.908508	0.742536	0.871909	0.180086	0.261598	0.87057	0.914099	-0.0508784	-0.24323	0.00195818	-0.0214308	0.224963	-0.216652
AT1G30910	AT1G30910.1 | Symbols: | Molybdenum cofactor sulfurase family protein | chr1:11000912-11002801 FORWARD LENGTH=318	0	plastid	Protein	4	42.318	20.905							0.812044	0.890707	0.879543	0.912383	0.00150818	0.0510527	-0.0238979	0.0493037	-0.011931	0.130666	-0.134746	-0.152782	0.900467	0.928592	0.569228	0.235135	0.305161	-0.188336	0.453492	-0.239516	0.269812	0.861588	0.935512	0.00667386	0.0348484	0.264085	0.556596	-0.0155009	-0.349503	0.0663892	0.118975	0.232162	-0.145528
AT1G31070	AT1G31070.2 | Symbols: GlcNAc1pUT1 | N-acetylglucosamine-1-phosphate uridylyltransferase 1 | chr1:11084951-11088361 FORWARD LENGTH=505	0	cytosol	Protein	6	35.671	74.015							0.741915	0.845278	0.17382	0.459103	0.911894	0.94163	0.0366191	0.532316	-0.336967	-0.143624	0.075491	0.05588	0.121642	0.100191	0.615411	0.800878	0.63027	-0.119639	0.645572	-0.00513765	0.985085							0.20291	0.510644	0.411011	0.0135098	0.146714	-0.0673269
AT1G31160	AT1G31160.1 | Symbols: HINT 2 | HISTIDINE TRIAD NUCLEOTIDE-BINDING 2 | chr1:11122880-11124106 REVERSE LENGTH=187	0	plastid	Protein	4	50.094	21.565							0.0260325	0.0957997	0.0486567	0.360942	0.19111	0.393579	-0.32886	-0.462078	-0.209318	0.43807	-0.412268	-0.998706	0.0987513	0.611908	0.180251	0.0984422	0.0319166	0.192612	0.457236	0.170172	0.479887	0.0343706	0.198024	0.0125305	0.0503653	0.0742591	0.457879	-0.236926	-0.68009	-0.263826	0.327823	-0.176532	-0.392007
AT1G31180	AT1G31180.1 | Symbols: ATIMD3, IMD3, IPMDH1 | isopropylmalate dehydrogenase 3 | chr1:11142843-11144617 REVERSE LENGTH=404	0	plastid	Protein	2	36.612	3.6078							0.00425843	0.0299208	0.277787	0.540344	0.534638	0.684867	0.198226	0.323	0.35373	0.248375	-0.048485	0.114511	0.0293031	0.0373038	0.16756	0.634869	0.57704	-0.135014	0.497908	-0.0469903	0.827841	0.778778	0.890998	0.00911904	0.0419476	0.317268	0.576092	0.0241163	-0.137568	-0.0142657	-0.147045	0.0470474	0.372412
AT1G31190	AT1G31190.1 | Symbols: IMPL1 | myo-inositol monophosphatase like 1 | chr1:11144861-11146800 FORWARD LENGTH=371	0	plastid	Protein	23	44.471	294.38							0.238448	0.40554	0.127715	0.43282	0.0100163	0.117992	0.0881671	0.414034	0.190984	-0.123103	-0.132194	0.0911143	0.152557	0.149123	0.310716	0.256971	0.607326	0.240517	0.393504	0.229949	0.36329	0.232201	0.488685	0.0075827	0.0382168	0.233586	0.54372	0.0927727	-0.202987	0.0393644	0.0682888	0.207562	0.351636
AT1G31220	AT1G31220.1 | Symbols: | Formyl transferase | chr1:11157064-11158408 FORWARD LENGTH=292	0	plastid	Protein	3	88.544	13.152													-0.0363214	-0.564024	0.0937119	0.0739905		0.251036	0.112146		0.798564		0.40347	-0.544368	0.0148504	-0.0755946	0.795191							0.0189309	-0.533644	0.173091		-0.00326172	0.439539
AT1G31230	AT1G31230.1 | Symbols: AK-HSDH I, AK-HSDH | aspartate kinase-homoserine dehydrogenase i | chr1:11158744-11163055 REVERSE LENGTH=911	0	plastid	Protein	9	32.602	104.56							0.0424158	0.131168	0.109874	0.419689	0.158629	0.355527	0.597526	0.722878	-0.21341	-0.394075	1.10124	1.771	0.19499	0.706619	0.530356	0.0672409	0.103862	0.21224	0.196329	0.0294866	0.88735	0.418346	0.659611	0.00109144	0.0121187	0.408981	0.626111	0.232381	1.2029	0.465075	-0.420498	-0.236197	0.150627
AT1G31330	AT1G31330.1 | Symbols: PSAF | photosystem I subunit F | chr1:11215011-11215939 REVERSE LENGTH=221	0	plastid	Protein	7	61.189	39.48							0.289121	0.458358	0.288238	0.545892	0.0738217	0.252503	-0.106982	-0.125427	-0.202709	-0.471662	0.150164	0.114724	0.694947	0.4442	0.0401764	0.310002	0.589357	0.249535	0.270585	0.219132	0.307457	0.206761	0.458449	0.449851	0.520426	0.916115	0.943797	-0.139691	-0.00330743	-0.0604301	-0.241501	-0.114545	-0.27867
AT1G31410	AT1G31410.1 | Symbols: | putrescine-binding periplasmic protein-related | chr1:11247094-11249345 REVERSE LENGTH=524	0	plastid	Protein	4	58.878	15.551																								-0.117215	0.686078	-0.165566	0.507758
AT1G31440	AT1G31440.1 | Symbols: | SH3 domain-containing protein | chr1:11256150-11258479 REVERSE LENGTH=439	0	plasma membrane	Protein	9	58.912	35.303																								0.319546	0.155998	0.144411	0.552928							-0.227067	-0.227067
AT1G31800	AT1G31800.1 | Symbols: CYP97A3, LUT5 | cytochrome P450, family 97, subfamily A, polypeptide 3 | chr1:11396440-11399470 FORWARD LENGTH=595	0	plastid	Protein	4	60.191	10.571							0.150072	0.299129	0.267859	0.532644	0.322488	0.521255	0.24651	-0.288551	-0.091206	0.29579	0.555072	0.761446	0.00748214	0.85999	0.283889	0.112349	0.202834	-0.362892	0.126866	-0.373141	0.081538							0.132455	0.208658	-0.0587834	-0.325816	0.371211	0.467008
AT1G31812	AT1G31812.1 | Symbols: ACBP6, ACBP | acyl-CoA-binding protein 6 | chr1:11411132-11412099 REVERSE LENGTH=92	0	cytosol	Protein	7	65.728	26.248							0.317809	0.488579	0.078457	0.392952	0.469485	0.640108	-0.142939	-0.348403	0.327084	0.395294	-0.38847	-0.700199	0.417751	0.118009	0.267379	0.11611	0.123673	-0.00412147	0.987502	-0.0855181	0.64745	0.0690321	0.271077	0.0372882	0.091967	0.0963539	0.458512	-0.232335	-0.657772	-0.19076	0.428468	-0.344271	-0.397343
AT1G31860	AT1G31860.1 | Symbols: AT-IE, HISN2 | histidine biosynthesis bifunctional protein (HISIE) | chr1:11434250-11436530 REVERSE LENGTH=281	0	plastid	Protein	10	38.339	62.28							2.45847e-07	1.68319e-05	0.0117463	0.270257	0.055445	0.225844	0.448674	-0.0335007	0.353901	0.616458	0.617853	0.68866	0.761989	0.0196414	0.0105704	0.00412819	0.0164738	0.0249478	0.915181	-0.0716685	0.693431	0.0301745	0.18566	0.594586	0.651459	0.562959	0.720926	0.152856	-0.0523241	0.100673	0.21052	0.25184	0.253571
AT1G31910	AT1G31910.1 | Symbols: | GHMP kinase family protein | chr1:11459050-11461649 FORWARD LENGTH=505;AT1G31910.2 | Symbols: | GHMP kinase family protein | chr1:11459050-11461386 FORWARD LENGTH=450	0	peroxisome	Protein	7	35.192	36.172							0.00619676	0.0379278	0.166152	0.453492	0.62702	0.75125	0.39054	0.679015	0.0627257	-0.102658	0.743411	0.570208	0.286743	0.811989	0.514199	0.0493629	0.109561	-0.32974	0.0435359	-0.362999	0.0131506	0.0514756	0.237164	0.309593	0.389749	0.613291	0.752145	0.301542	0.519354	0.31635	-0.163947	0.415114	0.420838
AT1G32060	AT1G32060.1 | Symbols: PRK | phosphoribulokinase | chr1:11532668-11534406 FORWARD LENGTH=395	0	plastid	Protein	4	55.991	35.933							0.932452	0.965238	0.151954	0.450207	9.68932e-05	0.0129705	-0.00457327	-0.19611	0.172494	0.154772	-0.0768295	-0.0771919	0.166954	0.131659	0.230984	0.654451	0.361626	-0.377611	0.0528014	-0.162821	0.43354	0.688751	0.84184	6.14051e-05	0.00254196	0.109761	0.462335	0.023157	-0.193039	-0.0326781	0.184665	0.242159	-0.0853212
AT1G32070	AT1G32070.3 | Symbols: ATNSI, NSI | nuclear shuttle interacting | chr1:11534851-11536289 REVERSE LENGTH=257;AT1G32070.1 | Symbols: ATNSI, NSI | nuclear shuttle interacting | chr1:11534851-11536289 REVERSE LENGTH=257;AT1G32070.2 | Symbols: ATNSI, NSI | nucl	0	plastid	Protein	6	20.4	44.194													0.276691			0.317535	0.235848							-0.121292	0.581542	-0.155981	0.41182							-0.48731			-0.48731
AT1G32130	AT1G32130.2 | Symbols: IWS1 | Transcription elongation factor (TFIIS) family protein | chr1:11559146-11561786 REVERSE LENGTH=493;AT1G32130.1 | Symbols: IWS1, ATIWS1 | Transcription elongation factor (TFIIS) family protein | chr1:11559146-11561786 REVERSE L	0	nucleus	Protein	15	43.847	260.39													-0.0377898	0.210498	-0.164624	-0.320029	0.0914901	-0.0062836		0.52242	0.146966	0.717778	0.980911	0.248415	0.138222	0.102231	0.582286							-0.414584	-0.0957507	-0.0315839	-0.409874	-0.420927	-1.11478
AT1G32160	AT1G32160.1 | Symbols: | Protein of unknown function (DUF760) | chr1:11568701-11570241 FORWARD LENGTH=406	0	plastid	Protein	9	40.445	90.936							0.00373499	0.0276276	0.500091	0.677135	0.688046	0.793381	-0.385308	-0.125547	-0.784443	-0.422103	-0.355008	-0.239438	0.712404	0.00286603	0.260891	0.14385	0.34234	-0.00260831	0.993025	-0.161986	0.369254	0.0767138	0.283929	0.312547	0.392785	0.345802	0.592629	-0.244658	0.290824	-0.489007	-0.181739	-0.398251	-0.445118
AT1G32200	AT1G32200.2 | Symbols: ATS1, ACT1 | phospholipid/glycerol acyltransferase family protein | chr1:11602223-11605001 REVERSE LENGTH=459;AT1G32200.1 | Symbols: ATS1, ACT1 | phospholipid/glycerol acyltransferase family protein | chr1:11602223-11605001 REVERSE L	0	plastid	Protein	3	32.17	6.7734							0.00127856	0.0135887	0.0985062	0.406874	0.0531775	0.221824	-0.201614	0.048543	-0.0815147	-0.273531	-0.273488	-0.428077	0.735689	0.515586	0.1226	0.0165341	0.0179667	-0.134613	0.548688	-0.0667969	0.773422	0.40326	0.648528	0.0936207	0.167477	0.496437	0.677661	-0.0447536	0.00099702	-0.0051865	-0.000937311	0.0215761	-0.240218
AT1G32220	AT1G32220.1 | Symbols: | NAD(P)-binding Rossmann-fold superfamily protein | chr1:11608038-11609591 FORWARD LENGTH=296	0	plastid	Protein	19	99.403	253.16													-0.27989	-0.27989										-0.238392	0.346283	-0.309065	0.15727							0.141375	0.0247102			0.409435	-0.0100188
AT1G32330	AT1G32330.1 | Symbols: ATHSFA1D, HSFA1D | heat shock transcription factor A1D | chr1:11657265-11660234 REVERSE LENGTH=485;AT3G02990.1 | Symbols: ATHSFA1E, HSFA1E | heat shock transcription factor A1E | chr3:673614-675988 FORWARD LENGTH=468;AT5G16820.2 | Sy	0	nucleus	Protein	10	24.173	109.62																								-0.0636053	0.861366	0.105641	0.729167
AT1G32440	AT1G32440.1 | Symbols: PKp3 | plastidial pyruvate kinase 3 | chr1:11712205-11714963 FORWARD LENGTH=571	0	plastid	Protein	2	17.15	15.926							0.324725	0.495332	0.68458	0.793423	0.326957	0.524449	-0.0902264	0.0942537	-0.0664113	-0.305192	-0.164886	-0.00889645	0.693756	0.72459	0.120977	0.356619	0.97284	0.0343053	0.913964	0.102122	0.673835	0.974957	0.987565	0.0102022	0.0451388	0.184093	0.510038	0.00257121	0.271607	0.235492	-0.178224	-0.0916954	-0.224324
AT1G32470	AT1G32470.1 | Symbols: | Single hybrid motif superfamily protein | chr1:11739479-11740246 REVERSE LENGTH=166	0	mitochondrion	Protein	2	58.291	7.1083							0.0702394	0.183483	0.157099	0.450055	0.0139639	0.131806	-0.311979	-0.483043	-0.0419006	0.418483	-0.661718	-0.791717	0.415048	0.871589	0.141645	0.0971469	0.0865726	0.0890457	0.694058	0.0355079	0.88013	0.086109	0.297785	0.055667	0.11862	0.033964	0.484865	-0.256763	-0.569648	-0.276375	0.295992	0.27657	-1.01036
AT1G32500	AT1G32500.1 | Symbols: ATNAP6, NAP6 | non-intrinsic ABC protein 6 | chr1:11750091-11751994 REVERSE LENGTH=475	0	plastid	Protein	6	49.258	21.449							0.0603037	0.166699	0.68151	0.792047	0.854782	0.906168	0.209519	0.214416	0.0648912	0.519942	0.101253	0.14709	0.595964	0.568986	0.0903308	0.404489	0.536449	0.0813549	0.632701	0.10015	0.507024	0.849414	0.929257	0.616834	0.670261	0.335462	0.584939	-0.0143472	0.100683	-0.105064	0.235283	-0.229536	-0.0731023
AT1G32550	AT1G32550.1 | Symbols: FdC1 | 2Fe-2S ferredoxin-like superfamily protein | chr1:11771969-11774117 REVERSE LENGTH=181;AT1G32550.2 | Symbols: FdC1 | 2Fe-2S ferredoxin-like superfamily protein | chr1:11771969-11774117 REVERSE LENGTH=194	0	plastid	Protein	8	66.845	20.36							0.0724142	0.1875	0.650298	0.771917	0.825338	0.888385	-0.274982	-0.410749	0.0511703	-0.0429521	-0.44453	-0.527848	0.289529	0.890031	0.858318	0.0687769	0.283477	-0.141965	0.369719	-0.253745	0.0466943	0.100974	0.328052	0.103215	0.178898	0.828497	0.88434	-0.308132	-0.539629	-0.185652	-0.606222	-0.05634	-0.152815
AT1G32580	AT1G32580.1 | Symbols: | plastid developmental protein DAG, putative | chr1:11784108-11785430 FORWARD LENGTH=229;AT2G35240.1 | Symbols: | plastid developmental protein DAG, putative | chr2:14845099-14846262 REVERSE LENGTH=232	0	mitochondrion	Protein	13	10.386	188.65													0.196388		0.282471		0.110304							-0.326306	0.104049	-0.409633	0.0214353							-0.0680454	-0.451665			-0.0405361	0.288065
AT1G32790	AT1G32790.1 | Symbols: CID11 | CTC-interacting domain 11 | chr1:11875174-11877188 REVERSE LENGTH=358;AT1G32790.2 | Symbols: CID11 | CTC-interacting domain 11 | chr1:11875028-11877188 REVERSE LENGTH=406	1	nucleus	Protein	8	31.667	34.641													-0.679594	-1.58414		-0.663637		0.208996			0.254234			0.236914	0.240666	0.173398	0.385042							0.497615	1.29606	-0.291639	0.310599		0.67544
AT1G32900	AT1G32900.1 | Symbols: | UDP-Glycosyltransferase superfamily protein | chr1:11920582-11923506 REVERSE LENGTH=610	0	plastid	Protein	8	54.409	72.495							0.0780453	0.198416	0.707553	0.802365	0.0526008	0.220983	0.257307	0.461221	0.304071	0.273423	-0.136038	0.383859	0.203955	0.281198	0.590117	0.631727	0.044091	-0.284564		-0.449699	0.129712	0.673547	0.832384	0.0681185	0.1342	0.949988	0.967006	0.0554303	0.105274	0.00960358	-0.0476371	-0.0346497	0.244561
AT1G32990	AT1G32990.1 | Symbols: PRPL11 | plastid ribosomal protein l11 | chr1:11955827-11957139 FORWARD LENGTH=222	0	plastid	Protein	32	44.463	323.31							0.154715	0.305283	0.833747	0.885781	0.00694248	0.100224	0.139862	0.130391	0.2652	0.272146	0.0499548	-0.0183834	0.544803	0.235312	0.34664	0.665216	0.944701	0.230018	0.100361	0.0648436	0.691969	0.731889	0.866781	1.6407e-05	0.0011316	0.297957	0.571841	-0.0298437	-0.328589	-0.195192	0.0975921	0.169251	0.10772
AT1G33040	AT1G33040.1 | Symbols: NACA5 | nascent polypeptide-associated complex subunit alpha-like protein 5 | chr1:11966547-11967696 FORWARD LENGTH=209	0	nucleus	Protein	3	28.52	33.596							0.00274731	0.02222	0.0404208	0.346044	0.183977	0.382907	-0.354891	-0.873335	-0.271712	0.187656	-0.184319	-0.632743	0.0552789	0.296342	0.339939	0.248221	0.0301813	0.174014	0.392088	0.0881036	0.677147	0.000777588	0.0300619	0.166486	0.246287	0.384441	0.610136	-0.48171	-0.95806	-0.34353	-0.214485	-0.308107	-0.584365
AT1G33140	AT1G33140.1 | Symbols: PGY2 | Ribosomal protein L6 family | chr1:12023360-12024502 FORWARD LENGTH=194;AT1G33120.1 | Symbols: | Ribosomal protein L6 family | chr1:12010986-12012223 FORWARD LENGTH=194	0	cytosol	Protein	4	56.327	13.041							0.0988813	0.232328	0.169245	0.45394	0.382097	0.566319	0.24811	0.491992	-0.21906	-0.155869	0.341534	0.781953	0.249987	0.366431	0.487582	0.0669603	0.17826	0.148062	0.225351	0.12312	0.292238	0.445151	0.673655	0.0969566	0.171329	0.344526	0.59114	0.116691	0.679905	-0.0329339	-0.133883	-0.2054	0.275768
AT1G33240	AT1G33240.1 | Symbols: AT-GTL1, AT-GTL2, GTL1 | GT-2-like 1 | chr1:12051859-12054320 REVERSE LENGTH=669	0	nucleus	Protein	5	45.867	34.085																								-0.0252521	0.929708	0.567625	0.000518968
AT1G33330	AT1G33330.1 | Symbols: | Class I peptide chain release factor | chr1:12084968-12086238 FORWARD LENGTH=257	0	mitochondrion	Protein	20	50.421	263.12													0.0466603	0.342934	-0.249613					0.484902				-0.405011	0.0373153	-0.405434	0.0200043							-0.117578	-0.28763		0.117061	-0.182166
AT1G33590	AT1G33590.1 | Symbols: | Leucine-rich repeat (LRR) family protein | chr1:12177788-12179221 FORWARD LENGTH=477	0	extracellular	Protein	3	31.978	39.179							0.588221	0.728227	0.477528	0.664299	0.134783	0.330505	0.0628258	0.041174	0.109533	0.448903	-0.128639	-0.156842	0.89173	0.650985	0.08272	0.220728	0.686466	0.314792	0.111724	-0.0246791	0.927015	0.262075	0.519134	0.0174049	0.0609908	0.211736	0.52001	-0.127002	-0.608542	-0.242247	0.162406	-0.0360701	0.0894462
AT1G33600	AT1G33600.1 | Symbols: | Leucine-rich repeat (LRR) family protein | chr1:12180776-12182212 FORWARD LENGTH=478	0	extracellular	Protein	2	54.524	2.4617							0.210789	0.37451	0.475428	0.662316	0.000785346	0.0355822	0.10803	0.235211	0.0923423	0.33555	-0.100485	-0.022467	0.309523	0.611998	0.184563	0.577384	0.890523	0.461376	0.0447907	0.311871	0.162012	0.364172	0.612518	1.37245e-05	0.000992565	0.174413	0.504945	-0.0685781	-0.430632	-0.112088	0.0963455	0.0538521	0.0496312
AT1G33610	AT1G33610.1 | Symbols: | Leucine-rich repeat (LRR) family protein | chr1:12188910-12190346 FORWARD LENGTH=478	0	extracellular	Protein	7	62.614	83.867							0.577722	0.718856	0.166472	0.453105	0.173968	0.372879	0.105902	0.177726	0.111029	0.990238	-0.426618	-0.322865	0.634534	0.751912	0.183258	0.286855	0.542369	0.357941	0.283188	0.296712	0.356458	0.848467	0.929977	0.042796	0.100261	0.601105	0.744763	-0.0423729	-0.60336	0.0223286	0.54128	-0.0262556	-0.145858
AT1G33680	AT1G33680.1 | Symbols: | KH domain-containing protein | chr1:12204056-12208282 FORWARD LENGTH=763	0	nucleus	Protein	2	17.897	34.602							0.118116	0.259891	0.368436	0.586193	0.690473	0.794004	-0.113116	-0.0374277	0.0898843	-0.0644618	-0.336519	-0.217055	0.792647	0.68825	0.623485	0.0959921	0.0969515	0.260651	0.337908	0.207988	0.429016	0.339317	0.590949	0.430494	0.503459	0.0708499	0.467707	-0.0719592	0.0887837	0.0520832	0.185049	-0.417079	-0.268632
AT1G33780	AT1G33780.1 | Symbols: | Protein of unknown function (DUF179) | chr1:12244799-12246034 REVERSE LENGTH=325	0	plastid	Protein	5	52.824	23.289													0.191219	0.429099	0.194418	-0.0402891	0.181649				0.904177	0.486838		0.160128	0.273927	0.00435923	0.981515							0.0218407	0.27488	-0.0946243	0.149213	0.130804	-0.35107
AT1G33790	AT1G33790.2 | Symbols: | jacalin lectin family protein | chr1:12256990-12260432 FORWARD LENGTH=745;AT1G33790.1 | Symbols: | jacalin lectin family protein | chr1:12256990-12260432 FORWARD LENGTH=445	0	cytosol	Protein	3	20.377	95.613							0.0326454	0.110342	0.310445	0.55918	0.811537	0.879638	0.264819	0.099124	0.0646	0.320569	0.0813337	0.758468	0.675837	0.817155	0.070576	0.651222	0.20246	0.0300206	0.945375	-0.109692	0.755589							-0.00977015	-0.11531	-0.257166	0.0392292	-0.122844	0.40724
AT1G33810	AT1G33810.1 | Symbols: | unknown protein; FUNCTIONS IN: molecular_function unknown; INVOLVED IN: biological_process unknown; LOCATED IN: chloroplast thylakoid membrane, chloroplast, chloroplast envelope; EXPRESSED IN: 22 plant structures; EXPRESSED DURING	0	plastid	Protein	2	26.024	11.694							0.454094	0.615494	0.117538	0.428401	0.0643012	0.238198	-0.0767919	-0.0219559	-0.357706	0.455937	-0.246527	-0.213708	0.941863	0.0686848	0.0437379	0.174172	0.501047	0.0950567	0.707344	0.0884815	0.707713	0.0516323	0.237509	0.00869259	0.0412293	0.145766	0.483328	-0.186113	-0.437684	-0.485723	0.18553	-0.142359	-0.0503311
AT1G33811	AT1G33811.1 | Symbols: | GDSL-like Lipase/Acylhydrolase superfamily protein | chr1:12267918-12269690 FORWARD LENGTH=370	0	extracellular	Protein	3	38.951	11.692							0.131343	0.275214	0.518877	0.68864	0.00557371	0.0922167	0.131286	0.370929	0.09107	0.229854	0.0333924	-0.0688179	0.113938	0.489376	0.453285	0.803499	0.677729	0.191755	0.447355	-0.0349435	0.903284	0.779707	0.891005	6.13058e-07	0.000197386	0.554587	0.714944	-0.0198181	-0.182221	-0.0720949	0.000974412	-0.0399037	0.194154
AT1G33980	AT1G33980.1 | Symbols: ATUPF3, UPF3 | Smg-4/UPF3 family protein | chr1:12351719-12354401 FORWARD LENGTH=482;AT1G33980.2 | Symbols: ATUPF3, UPF3 | Smg-4/UPF3 family protein | chr1:12351719-12354401 FORWARD LENGTH=484	0	nucleus	Protein	14	66.879	200.43																								-0.123541	0.563502	-0.127002	0.519123
AT1G33990	AT1G33990.1 | Symbols: ATMES14, MES14 | methyl esterase 14 | chr1:12355909-12357894 FORWARD LENGTH=348;AT4G09900.1 | Symbols: ATMES12, MES12 | methyl esterase 12 | chr4:6221767-6223924 REVERSE LENGTH=349	0	plasma membrane	Protein	17	23.148	215.47																								-0.0820676	0.783527	-0.516507	0.00861234
AT1G34000	AT1G34000.1 | Symbols: OHP2 | one-helix protein 2 | chr1:12358151-12358902 REVERSE LENGTH=172	0	plastid	Protein	9	22.78	96.137							0.112748	0.253964	0.242988	0.512974	0.000439886	0.0287881	0.164658	0.00039486	0.094116	0.63314	-0.0393076	0.134945	0.998383	0.713394	0.0478129	0.660694	0.663107	0.287455	0.255053	0.298882	0.193092	0.618478	0.795892	8.9579e-06	0.00081144	0.0196431	0.512844	-0.0532108	-0.68853	-0.329965	0.310788	0.156489	0.285165
AT1G34220	AT1G34220.2 | Symbols: | Regulator of Vps4 activity in the MVB pathway protein | chr1:12463102-12465911 REVERSE LENGTH=619;AT1G34220.1 | Symbols: | Regulator of Vps4 activity in the MVB pathway protein | chr1:12463102-12465911 REVERSE LENGTH=649	0	nucleus	Protein	19	22.017	323.31													-0.191216		-0.191216									0.121525	0.648841	0.26079	0.222636							-0.0866775		-0.0866775
AT1G34430	AT1G34430.1 | Symbols: EMB3003 | 2-oxoacid dehydrogenases acyltransferase family protein | chr1:12588027-12590084 REVERSE LENGTH=465	0	plastid	Protein	2	74.212	2.6407							0.471151	0.630486	0.195799	0.476551	0.00193933	0.0559934	0.0502296	0.342532	0.0187859	0.134606	-0.119411	-0.125364	0.206099	0.902279	0.299408	0.330704	0.291052	-0.0522829	0.780317	-0.114071	0.444522	0.118147	0.350809	0.000241369	0.00525126	0.125762	0.47704	0.112598	-0.196776	0.0805432	0.306465	0.0329117	0.339845
AT1G34510	AT1G34510.1 | Symbols: | Peroxidase superfamily protein | chr1:12615928-12616952 REVERSE LENGTH=310	0	extracellular	Protein	2	27.646	18.852							0.876631	0.928346	0.0808101	0.395325	0.614021	0.744153	-0.020557	-0.0237236	0.29879	0.519303	-0.313715	-0.583439	0.941611	0.200914	0.123014	0.276408	0.168226	-0.0200234	0.965268	0.0486183	0.895901	0.811755	0.91075	0.469257	0.53879	0.171534	0.504163	-0.0339685	-0.160797	0.146206	0.594437	-0.45606	-0.293629
AT1G35160	AT1G35160.1 | Symbols: GRF4, 14-3-3PHI, GF14 PHI | GF14 protein phi chain | chr1:12867264-12868514 FORWARD LENGTH=267;AT1G35160.2 | Symbols: GF14 PHI | GF14 protein phi chain | chr1:12867264-12868514 FORWARD LENGTH=295	0	cytosol	Protein	27	51.741	323.31							0.187654	0.346365	0.404477	0.609925	0.74675	0.832391	0.134391	0.384382	-0.0661266	0.0121003	0.377856	-0.0362579	0.203632	0.735553	0.918018	0.0187312	0.918032	0.17943	0.335109	0.289514	0.0628176	0.198096	0.448852	0.197729	0.279113	0.158024	0.491895	0.1194	0.28427	0.337323	0.195324	0.122507	-0.342424
AT1G35340	AT1G35340.4 | Symbols: | ATP-dependent protease La (LON) domain protein | chr1:12977768-12979749 FORWARD LENGTH=311;AT1G35340.1 | Symbols: | ATP-dependent protease La (LON) domain protein | chr1:12977768-12979749 FORWARD LENGTH=316;AT1G35340.3 | Symbols:	0	plastid	Protein	12	52.47	105.01							0.0154926	0.0691064	0.12119	0.427432	0.845594	0.900641	-0.218533	-0.0129685	-0.46643	-0.0666209	-0.547597	0.00095427	0.933975	0.0697675	0.81378	0.0315803	0.995982	-0.276414	0.263198	-0.507106	0.0124117							0.0840688	0.127318	-0.247843	-0.00424545	0.159518	0.385597
AT1G35420	AT1G35420.1 | Symbols: | alpha/beta-Hydrolases superfamily protein | chr1:13026320-13027463 FORWARD LENGTH=310;AT1G35420.2 | Symbols: | alpha/beta-Hydrolases superfamily protein | chr1:13026320-13027463 FORWARD LENGTH=315	0	plastid	Protein	8	52.666	40.22													-0.285574	-0.792339			0.221191							0.159326	0.400536	0.105631	0.572089							0.143243	0.143243
AT1G35580	AT1G35580.2 | Symbols: CINV1 | cytosolic invertase 1 | chr1:13122460-13124808 REVERSE LENGTH=551;AT1G35580.1 | Symbols: CINV1 | cytosolic invertase 1 | chr1:13122460-13124808 REVERSE LENGTH=551;AT1G35580.3 | Symbols: CINV1 | cytosolic invertase 1 | chr1:13	0	cytosol	Protein	7	80.438	96.719													0.535384	0.175321	0.221921	0.0372313	0.526921	1.71553		0.733059				0.025185	0.919346	0.195639	0.223556							0.290134	0.337381	0.0797302	0.0865827	0.603466	0.343512
AT1G35620	AT1G35620.1 | Symbols: ATPDIL5-2, ATPDI8, PDI8, PDIL5-2 | PDI-like 5-2 | chr1:13156504-13158280 FORWARD LENGTH=440	0	endoplasmic reticulum	Protein	5	36.392	17.456													0.0449441	0.056964	0.366495	-0.356142		0.11246			0.203342		0.516467	-0.0264639	0.908058	0.141442	0.377933							0.266213	0.357223	0.0551361			0.386281
AT1G35660	AT1G35660.1 | Symbols: | unknown protein; FUNCTIONS IN: molecular_function unknown; INVOLVED IN: biological_process unknown; LOCATED IN: plasma membrane; EXPRESSED IN: 19 plant structures; EXPRESSED DURING: 11 growth stages; Has 309 Blast hits to 256 prot	0	nucleus	Protein	4	81.842	25.798																								-0.598846	0.0536383	-0.551683	0.0524771
AT1G35670	AT1G35670.1 | Symbols: ATCDPK2, CPK11, ATCPK11, CDPK2 | calcium-dependent protein kinase 2 | chr1:13205456-13208058 FORWARD LENGTH=495;AT4G09570.1 | Symbols: CPK4, ATCPK4 | calcium-dependent protein kinase 4 | chr4:6049560-6052184 FORWARD LENGTH=501;AT5G23	0	cytosol	Protein	5	15.698	184.63													-0.420151					-0.420151						0.0792899	0.777522	0.308565	0.121423
AT1G35680	AT1G35680.1 | Symbols: | Ribosomal protein L21 | chr1:13208777-13210246 FORWARD LENGTH=220	0	plastid	Protein	9	41.697	107.27							0.000814401	0.0100739	0.660776	0.779017	0.908208	0.939801	-0.241586	-0.259729	-0.285231	-0.0453896	-0.334957	-0.282624	0.0598759	0.0836076	0.815997	0.00794023	0.162822	0.0411545	0.806345	-0.0993754	0.446277	0.135133	0.370146	0.256195	0.339485	0.534351	0.704526	-0.120491	-0.112049	-0.328185	-0.049629	-0.201434	0.0888411
AT1G35720	AT1G35720.1 | Symbols: ANNAT1, OXY5, ATOXY5 | annexin 1 | chr1:13225304-13226939 FORWARD LENGTH=317	0	peroxisome	Protein	2	53.803	2.8063							0.000584263	0.00800033	0.781389	0.854508	0.0629106	0.235117	-0.269266	-0.353017	-0.136669	-0.261612	-0.20657	-0.38846	0.0380004	0.400602	0.21785	0.105874	0.0802167	0.0732572	0.830494	0.175519	0.511899	0.421461	0.662362	0.00126454	0.0132776	0.0923178	0.454995	-0.0593682	0.204708	0.107014	-0.0717006	-0.111941	-0.42492
AT1G36160	AT1G36160.2 | Symbols: ACC1 | acetyl-CoA carboxylase 1 | chr1:13534196-13543773 FORWARD LENGTH=2254;AT1G36160.1 | Symbols: ACC1, AT-ACC1, EMB22, GK, PAS3 | acetyl-CoA carboxylase 1 | chr1:13534196-13543773 FORWARD LENGTH=2254	0	cytosol	Protein	2	38.854	4.2985													0.230586	0.0895349	-0.00616432	-0.159508	0.60302	0.62605		0.98402	0.672072		0.414893	0.0862156	0.719957	0.0905253	0.680035							0.0812375	0.143649	-0.0938181	-0.438966	-0.177163	0.972485
AT1G36240	AT1G36240.1 | Symbols: | Ribosomal protein L7Ae/L30e/S12e/Gadd45 family protein | chr1:13614890-13616233 FORWARD LENGTH=112	0	cytosol	Protein	5	18.665	73.662													-0.0220484	0.0306147	-0.39886	-0.977515	0.229492	1.00603		0.536945	0.281362	0.620842		-0.015947		0								0.389968	0.973137	-0.213646	-0.0914331	-0.319855	1.60164
AT1G36280	AT1G36280.1 | Symbols: | L-Aspartase-like family protein | chr1:13640600-13642908 FORWARD LENGTH=527;AT1G36280.2 | Symbols: | L-Aspartase-like family protein | chr1:13640600-13642908 FORWARD LENGTH=519	0	plastid	Protein	2	68.16	8.4953							0.458269	0.618023	0.967554	0.972839	0.504812	0.666968	0.132975	0.18907	-0.0210079	0.068737	0.0728792	0.355195	0.599994	0.962652	0.876599	0.840024	0.32968	-0.0793149	0.745273	0.0463358	0.845553							-0.0361165	0.820822	-0.0831143	-0.270705	-0.479034	-0.168551
AT1G36310	AT1G36310.2 | Symbols: | S-adenosyl-L-methionine-dependent methyltransferases superfamily protein | chr1:13669644-13670934 FORWARD LENGTH=404;AT1G36310.1 | Symbols: | S-adenosyl-L-methionine-dependent methyltransferases superfamily protein | chr1:1366964	0	mitochondrion	Protein	4	68.958	6.982							0.562343	0.709314	0.0578637	0.362571	0.134023	0.32919	0.0582519	0.312182	0.377436	-0.533739	0.0368708	0.0985103	0.347405	0.189129	0.0034099	0.896617	0.378846	-0.0198475	0.944126	0.135254	0.49567	0.903822	0.953851	0.186044	0.26797	0.0814205	0.450299	0.0117877	0.120769	0.360477	-0.49656	0.182371	-0.108118
AT1G36390	AT1G36390.2 | Symbols: | Co-chaperone GrpE family protein | chr1:13701811-13703524 REVERSE LENGTH=279;AT1G36390.1 | Symbols: | Co-chaperone GrpE family protein | chr1:13701811-13703524 REVERSE LENGTH=279	0	plastid	Protein	15	48.306	259.84							0.0855136	0.210319	0.045141	0.355455	0.611273	0.741738	0.18254	0.817575	-0.0105527	-0.159113	0.0280226	0.236767	0.0655275	0.95208	0.317718	0.871995	0.346889	-0.00624773	0.985855	-0.183449	0.406107	0.168393	0.411124	0.218064	0.300213	0.414332	0.627671	0.12695	0.393085	-0.173706	0.1824	0.111927	0.121045
AT1G36730	AT1G36730.1 | Symbols: | Translation initiation factor IF2/IF5 | chr1:13898706-13900025 REVERSE LENGTH=439;AT1G77840.1 | Symbols: | Translation initiation factor IF2/IF5 | chr1:29269087-29270400 FORWARD LENGTH=437	0	cytosol	Protein	8	34.331	51.033							0.220486	0.384316	0.0293568	0.323804	0.187599	0.38907	0.121673	0.299802	-0.386056	-0.193401	0.435376	0.452642	0.284552	0.269416	0.193884	0.0578902	0.0451378	0.0267979	0.913742	0.241592	0.119454	0.565854	0.756735	0.00371894	0.0254186	0.234341	0.544167	-0.0509308	0.26159	-0.0528248	-0.289293	0.100807	-0.274934
AT1G37130	AT1G37130.1 | Symbols: NIA2, B29, NIA2-1, CHL3, NR, NR2, ATNR2 | nitrate reductase 2 | chr1:14158617-14161652 FORWARD LENGTH=917	0	cytosol	Protein	6	30.194	134.25							0.51061	0.664854	0.024289	0.311004	0.199536	0.403318	0.131732	0.242905	-0.992293	-0.298319	0.678416	1.02795	0.593312	0.0951525	0.573947	0.0728522	0.0574445	-0.258588	0.186924	-0.144314	0.479081	0.549587	0.746696	0.0184963	0.0625463	0.48602	0.671667	-0.116423	0.589674	-0.153483	-0.29576	-0.335504	-0.387039
AT1G41830	AT1G41830.1 | Symbols: SKS6 | SKU5-similar 6 | chr1:15603892-15607802 REVERSE LENGTH=542	0	extracellular	Protein	4	34.751	23.664							0.945947	0.971014	0.467493	0.657168	0.109912	0.29999	-0.0105463	0.0222719	-0.450401	-0.226697	0.316212	0.285883	0.926051	0.408514	0.564036	0.274142	0.345339	-0.000555389	0.99857	0.217083	0.233469	0.708649	0.854981	0.0205501	0.0660245	0.185233	0.511244	-0.0579311	0.66424	0.00990346	-0.189616	-0.494022	-0.28016
AT1G41880	AT1G41880.1 | Symbols: | Ribosomal protein L35Ae family protein | chr1:15651585-15652427 REVERSE LENGTH=111	0	cytosol	Protein	2	34.167	20.954							0.191097	0.350087	0.125995	0.429961	0.647804	0.765871	0.16923	0.298527	-0.155246	-0.317106	0.373565	0.646409	0.310177	0.61056	0.215947	0.16693	0.129083	-0.157293	0.418105	-0.0936189	0.633865	0.392663	0.63929	0.149054	0.22867	0.188825	0.512373	0.103765	0.332643	0.0706428	-0.26085	-0.179433	0.555824
AT1G42480	AT1G42480.1 | Symbols: | unknown protein; FUNCTIONS IN: molecular_function unknown; INVOLVED IN: biological_process unknown; LOCATED IN: endomembrane system; EXPRESSED IN: 24 plant structures; EXPRESSED DURING: 13 growth stages; CONTAINS InterPro DOMAIN/s	0	extracellular	Protein	9	62.834	28.534							0.0726797	0.187857	0.942832	0.954828	0.173886	0.373247	-0.296962	-0.276636	-0.324361	-0.0517396	-0.381153	-0.450921	0.327059	0.218804	0.907217	0.0532793	0.334899	-0.21472	0.31206	-0.193138	0.32183							-0.220731	-0.309295	-0.151308	0.073872	-0.306502	-0.410425
AT1G42550	AT1G42550.1 | Symbols: PMI1 | plastid movement impaired1 | chr1:15977131-15979734 FORWARD LENGTH=843	0	cytosol	Protein	3	49.85	10.471							0.799374	0.883061	0.0249567	0.31817	0.180605	0.379374	-0.0327015	-0.112793	-0.816368	-0.0614323	0.239346	0.587739	0.81664	0.0326102	0.8256	0.0432838	0.121253	-0.10573	0.718705	-0.0586407	0.839221	0.133385	0.367093	0.472716	0.541689	0.754042	0.837889	-0.206755	-0.224611	-0.354725	-0.0850712	-0.440606	0.0712387
AT1G42960	AT1G42960.1 | Symbols: | expressed protein localized to the inner membrane of the chloroplast. | chr1:16125863-16127080 FORWARD LENGTH=168	0	plastid	Protein	2	156.42	2.4377							0.0109933	0.0558005	0.324723	0.569571	0.65558	0.770425	-0.583562	-1.37961	-0.271675	-0.0100293	-0.450653	-0.805839	0.161881	0.528693	0.971282	0.0211231	0.0845529	0.0905376	0.666019	0.0750527	0.707819	0.0206072	0.165428	0.0867118	0.158343	0.379831	0.606808	-0.291128	-0.425626	-0.169937	-0.152901	-0.000587752	-0.706587
AT1G42970	AT1G42970.1 | Symbols: GAPB | glyceraldehyde-3-phosphate dehydrogenase B subunit | chr1:16127552-16129584 FORWARD LENGTH=447	0	plastid	Protein	2	55.915	7.7541							0.273386	0.44053	0.32874	0.571848	0.000769759	0.0354209	-0.0564291	0.0206267	-0.0779037	-0.182664	-0.156873	0.114668	0.875039	0.410963	0.248592	0.0659111	0.385958	-0.0154226	0.950821	0.559162	2.73694e-05	0.654994	0.819945	0.104184	0.180039	0.773696	0.850919	0.0205746	0.0458251	-0.0359812	0.0205407	0.120654	-0.0481662
AT1G43170	AT1G43170.9 | Symbols: RP1 | ribosomal protein 1 | chr1:16266992-16268631 FORWARD LENGTH=389;AT1G43170.8 | Symbols: RP1 | ribosomal protein 1 | chr1:16266992-16268631 FORWARD LENGTH=389;AT1G43170.7 | Symbols: RP1 | ribosomal protein 1 | chr1:16266992-16268	0	cytosol	Protein	7	24.038	144.56							0.0347361	0.114773	0.0939847	0.404066	0.379915	0.564221	0.410011	0.736225	-0.220385	-0.219989	0.586763	1.16744	0.174473	0.588971	0.573802	0.0309768	0.0773299	0.174397	0.341736	0.321282	0.0325248	0.347712	0.599803	0.0648724	0.130556	0.303634	0.571385	0.167427	0.852668	0.131001	-0.181291	-0.251644	0.2864
AT1G43190	AT1G43190.3 | Symbols: PTB3 | polypyrimidine tract-binding protein 3 | chr1:16275432-16278185 REVERSE LENGTH=430;AT1G43190.2 | Symbols: PTB3 | polypyrimidine tract-binding protein 3 | chr1:16275432-16278185 REVERSE LENGTH=432;AT1G43190.1 | Symbols: PTB3 |	1	nucleus	Protein	31	36.203	323.31							0.181929	0.339201	0.7057	0.80119	0.101361	0.289814	0.161025	0.287979	0.0126494	-0.0447278	0.126421	0.422805	0.317161	0.964028	0.899348	0.543033	0.0896314	0.118867	0.590118	0.111914	0.586618	0.131356	0.364276	0.0276696	0.0775498	0.778496	0.85296	0.175175	0.208915	0.182625	0.0091929	0.0435433	0.431598
AT1G43560	AT1G43560.1 | Symbols: Aty2, ty2 | thioredoxin Y2 | chr1:16398359-16399828 REVERSE LENGTH=167	0	plastid	Protein	14	251.38	31.37							0.0947542	0.225876	0.10859	0.416945	0.123585	0.315661	0.257635	-0.492089	0.306032	0.855613	0.332558	0.286063	0.209086	0.299212	0.054052	0.28192	0.52952	-0.181058	0.337908	0.0591689	0.780208							-0.0853403	-0.77651	-0.129859	0.511057	0.396913	-0.428302
AT1G43670	AT1G43670.1 | Symbols: | Inositol monophosphatase family protein | chr1:16468184-16470347 FORWARD LENGTH=341	0	cytosol	Protein	2	12.317	55.269							0.99953	0.99953	0.0413076	0.349571	0.00198526	0.0567629	-4.39988e-05	-0.325791	0.140999	0.264912	-0.27349	0.193149	0.289245	0.23173	0.0649796	0.0621755	0.196583	0.257506	0.153452	0.426441	0.00532876	0.69421	0.844593	6.10522e-07	0.000221335	0.0912868	0.455334	0.0214725	-0.0888193	-0.133435	0.0594837	-0.0467836	0.316916
AT1G43690	AT1G43690.1 | Symbols: | ubiquitin interaction motif-containing protein | chr1:16478519-16482589 FORWARD LENGTH=599	0	cytosol	Protein	3	58.815	12.65																								-0.0583358	0.808977	-0.0176271	0.945703
AT1G43700	AT1G43700.1 | Symbols: VIP1, SUE3 | VIRE2-interacting protein 1 | chr1:16484352-16486017 FORWARD LENGTH=341	0	nucleus	Protein	4	44.959	36.739													-0.0013384		-0.0013384									-0.222168	0.32224	-0.227541	0.269336							0.0998295			0.0998295
AT1G43710	AT1G43710.1 | Symbols: emb1075 | Pyridoxal phosphate (PLP)-dependent transferases superfamily protein | chr1:16486534-16488298 REVERSE LENGTH=482	0	cytosol	Protein	8	31.223	47.198							0.200296	0.361096	0.353862	0.582193	0.258953	0.467289	0.247802	0.160253	-0.011912	-0.263779	0.916998	0.437451	0.651825	0.983465	0.547896	0.00341037	0.398299	0.196498	0.233798	0.144467	0.375237	0.507498	0.71743	0.0501749	0.111082	0.475804	0.6642	0.126204	0.663	0.443863	-0.133413	-0.219044	-0.123387
AT1G43800	AT1G43800.1 | Symbols: | Plant stearoyl-acyl-carrier-protein desaturase family protein | chr1:16577662-16579549 FORWARD LENGTH=391	0	golgi	Protein	4	48.622	13.507													0.0109541	-0.117505	0.722996	0.0574562	0.273885	-0.882061	0.80144	0.206221	0.846229	0.370385		0.608517	0.0652974	0.380033	0.249558							0.00253242	0.024881	0.450281	-0.716462	0.846155	-0.592193
AT1G43860	AT1G43860.1 | Symbols: | sequence-specific DNA binding transcription factors | chr1:16622244-16624385 REVERSE LENGTH=370	0	nucleus	Protein	14	102.84	88.958																								-0.380268	0.0907355	-0.415603	0.041298
AT1G43890	AT1G43890.3 | Symbols: ATRAB18, ATRABC1, RAB18-1, RABC1, ATRAB-C1, RAB18 | RAB GTPASE HOMOLOG B18 | chr1:16646934-16648395 FORWARD LENGTH=212;AT1G43890.2 | Symbols: ATRAB18, ATRABC1, RAB18-1, RABC1, ATRAB-C1, RAB18 | RAB GTPASE HOMOLOG B18 | chr1:16646934-	1	golgi	Protein	5	60.577	39.688													-0.442775		-1.11548		0.362605	-0.575445						0.214198	0.297513	0.0601752	0.801268							-0.291718		-0.792899		0.209464
AT1G44170	AT1G44170.2 | Symbols: ALDH3H1, ALDH4 | aldehyde dehydrogenase 3H1 | chr1:16796564-16800031 REVERSE LENGTH=484;AT1G44170.1 | Symbols: ALDH3H1, ALDH4 | aldehyde dehydrogenase 3H1 | chr1:16796564-16800031 REVERSE LENGTH=484;AT1G44170.3 | Symbols: ALDH3H1, AL	0	cytosol	Protein	3	12.799	82.325													0.412915					0.412915					0.27397	-0.342118	0.0620433	-0.112907	0.587471							-0.352824		-0.352824
AT1G44446	AT1G44446.2 | Symbols: CH1, ATCAO, CAO | Pheophorbide a oxygenase family protein with Rieske [2Fe-2S] domain | chr1:16848822-16851152 REVERSE LENGTH=511;AT1G44446.1 | Symbols: CH1, ATCAO, CAO | Pheophorbide a oxygenase family protein with Rieske [2Fe-2S] d	0	plastid	Protein	4	20.568	34.454							0.0429463	0.132115	0.963977	0.9709	0.674079	0.78403	0.144144	0.153954	0.0930945	0.104443	0.131697	0.237533	0.218887	0.498095	0.626691	0.306145	0.0920642	0.00534733	0.989776	-0.116815	0.691883	0.984696	0.991883	0.117254	0.195064	0.19439	0.514939	-0.00112953	-0.171166	0.036188	0.0839447	-0.168502	0.213888
AT1G44575	AT1G44575.1 | Symbols: NPQ4, PSBS | Chlorophyll A-B binding family protein | chr1:16871768-16873194 FORWARD LENGTH=265;AT1G44575.2 | Symbols: NPQ4, PSBS | Chlorophyll A-B binding family protein | chr1:16871768-16872548 FORWARD LENGTH=205	0	plastid	Protein	8	93.874	35.899							0.11502	0.256724	0.44424	0.641632	0.107594	0.297245	-0.187617	-0.518342	-0.374533	-0.131318	0.00886987	0.0772375	0.188243	0.239614	0.503747	0.971333	0.711222	0.00356303	0.986806	0.202824	0.104721	0.0282844	0.17858	0.960407	0.965404	0.260511	0.553896	-0.282604	-0.485296	-0.35318	-0.0396184	0.128133	-0.663057
AT1G44790	AT1G44790.1 | Symbols: | ChaC-like family protein | chr1:16912403-16913582 REVERSE LENGTH=199	0	peroxisome	Protein	4	17.829	43.905							0.566273	0.711224	0.098089	0.407436	0.340058	0.535833	-0.0650696	-0.00657786	0.174534	0.374049	-0.531556	-0.335798	0.980138	0.482288	0.205241	0.0453467	0.273311	0.15924	0.445824	0.0459668	0.841774	0.258709	0.513519	0.0475066	0.10689	0.490698	0.674913	-0.119115	-0.418031	-0.150977	0.191396	-0.103892	-0.114072
AT1G44820	AT1G44820.1 | Symbols: | Peptidase M20/M25/M40 family protein | chr1:16926351-16928354 FORWARD LENGTH=438	0	endoplasmic reticulum	Protein	31	47.659	323.31							0.710491	0.82285	0.79011	0.860531	0.157104	0.354537	-0.0326326	0.165769	-0.0508965	-0.0828429	-0.0150283	-0.180165	0.477577	0.742849	0.555185	0.958361	0.30568	-0.132323	0.63257	-0.386287	0.0629536	0.592044	0.775653	0.0103825	0.0455888	0.366083	0.602447	-0.051004	-0.238118	-0.222412	-0.171681	0.236708	0.140483
AT1G44835	AT1G44835.1 | Symbols: | YbaK/aminoacyl-tRNA synthetase-associated domain | chr1:16939909-16942337 FORWARD LENGTH=307;AT1G44835.2 | Symbols: | YbaK/aminoacyl-tRNA synthetase-associated domain | chr1:16939909-16942337 FORWARD LENGTH=308	0	cytosol	Protein	13	44.559	157.04							2.88478e-06	0.000136981	0.751802	0.83644	0.051541	0.220943	0.454536	0.326384	0.645633	0.453749	0.463277	0.383638	0.288161	0.0138803	0.0131617	0.00688057	0.0747135	-0.0974767	0.707104	-0.225889	0.263777	0.0962587	0.319539	0.669622	0.714493	0.949307	0.966652	0.184367	0.172579	0.177297	0.0735146	0.150645	0.347801
AT1G45000	AT1G45000.1 | Symbols: | AAA-type ATPase family protein | chr1:17009220-17011607 FORWARD LENGTH=399;AT1G45000.2 | Symbols: | AAA-type ATPase family protein | chr1:17009220-17011607 FORWARD LENGTH=335	0	cytosol,nucleus	Protein	6	48.02	95.857							0.227969	0.39363	0.762392	0.843126	0.293308	0.49815	-0.0996609	-0.112244	0.0418571	-0.264691	-0.00217357	-0.161052	0.283293	0.847696	0.171509	0.970449	0.58755	0.00892537	0.970101	0.114477	0.476496	0.439852	0.671243	0.0596873	0.123729	0.375209	0.607121	-0.0854314	0.147741	0.114983	-0.151928	-0.0506085	-0.487345
AT1G45015	AT1G45015.2 | Symbols: | MD-2-related lipid recognition domain-containing protein | chr1:17021704-17022614 FORWARD LENGTH=142;AT1G45015.1 | Symbols: | MD-2-related lipid recognition domain-containing protein | chr1:17021637-17022614 FORWARD LENGTH=153	0	extracellular	Protein	5	18.592	25.338							0.338546	0.509811	0.354161	0.582358	0.176653	0.374815	0.141504	-0.13075	-0.106272	0.718512	0.200488	0.0255432	0.77478	0.786516	0.121848	0.376445	0.898425	0.263926	0.276221	0.166709	0.49836	0.0429988	0.219385	0.46961	0.538982	0.212401	0.520319	-0.337419	-0.710842	-0.170366	0.316314	-0.345472	-0.776729
AT1G45110	AT1G45110.1 | Symbols: | Tetrapyrrole (Corrin/Porphyrin) Methylases | chr1:17052572-17054546 FORWARD LENGTH=343	0	mitochondrion	Protein	16	37.287	323.31																								-0.03856	0.925153	-0.485144	0.0467009
AT1G45130	AT1G45130.1 | Symbols: BGAL5 | beta-galactosidase 5 | chr1:17065447-17069110 FORWARD LENGTH=732	0	extracellular	Protein	4	65.463	13.404																								-0.479695	0.0707116	-0.575277	0.0146388
AT1G45145	AT1G45145.1 | Symbols: ATTRX5, ATH5, LIV1, TRX5 | thioredoxin H-type 5 | chr1:17075264-17076256 REVERSE LENGTH=118	0	cytosol	Protein	3	37.791	43.509							0.426359	0.58902	0.452941	0.648474	0.468158	0.639484	0.0919826	0.0229391	-0.00531647	0.449901	0.201864	-0.209475	0.954252	0.973908	0.0247397	0.374894	0.503383	-0.0244642	0.949919	-0.0768611	0.802864	0.369704	0.614688	0.215466	0.298052	0.728083	0.82357	-0.102291	-0.325297	-0.14392	0.172614	-0.0771545	-0.137699
AT1G45170	AT1G45170.1 | Symbols: | unknown protein; BEST Arabidopsis thaliana protein match is: unknown protein (TAIR:AT5G42960.1); Has 62 Blast hits to 62 proteins in 18 species: Archae - 0; Bacteria - 0; Metazoa - 0; Fungi - 0; Plants - 62; Viruses - 0; Other Euk	0	mitochondrion	Protein	6	54.076	25.601																								0.186816	0.522752	-0.515735	0.0186692
AT1G45201	AT1G45201.2 | Symbols: ATTLL1, TLL1 | triacylglycerol lipase-like 1 | chr1:17123889-17127497 FORWARD LENGTH=387;AT1G45201.1 | Symbols: ATTLL1, TLL1 | triacylglycerol lipase-like 1 | chr1:17123889-17128462 FORWARD LENGTH=479	0	golgi	Protein	7	44.155	61.64							0.0253594	0.0942652	0.123656	0.43199	0.20654	0.411544	0.256557	-0.080843	-0.120532	0.327674	0.607406	0.549081	0.730547	0.709869	0.170082	0.0749232	0.0163899	0.00710018	0.984892	-0.0182687	0.955499	0.904153	0.953507	0.000239642	0.00530931	0.0445772	0.480241	0.0121839	0.448764	0.360822	-0.124387	-0.215146	-0.409133
AT1G45230	AT1G45230.2 | Symbols: | Protein of unknown function (DUF3223) | chr1:17169874-17171381 REVERSE LENGTH=219;AT1G45230.1 | Symbols: | Protein of unknown function (DUF3223) | chr1:17169874-17171381 REVERSE LENGTH=219	0	plastid	Protein	2	42.231	7.2381																								-0.423851	0.0674939	-0.672378	0.000662007
AT1G47128	AT1G47128.1 | Symbols: RD21, RD21A | Granulin repeat cysteine protease family protein | chr1:17283139-17285609 REVERSE LENGTH=462	0	extracellular	Protein	3	23.53	9.3818							0.0248901	0.093465	0.172434	0.456671	0.293994	0.498166	-0.296107	-0.533418	-0.612843	0.292761	-0.44705	-0.179986	0.0148536	0.0673775	0.418565	0.0510369	0.653257	-0.231687	0.219352	0.00298969	0.989799	0.131932	0.365176	0.0103695	0.0456006	0.0314144	0.494778	-0.1789	-0.517547	-0.769308	0.20998	-0.0779045	0.26028
AT1G47200	AT1G47200.1 | Symbols: WPP2 | WPP domain protein 2 | chr1:17298181-17298723 REVERSE LENGTH=180	0	nucleus	Protein	3	53.158	8.5448							0.112717	0.254088	0.349853	0.578181	0.0401081	0.201567	-0.230294	-0.0667057	-0.122416	0.193156	-0.577457	-0.578047	0.886207	0.522391	0.479327	0.119488	0.113806	-0.0764566	0.665738	-0.0453206	0.798315	0.101819	0.327857	0.10897	0.185981	0.547962	0.711148	-0.216155	-0.546856	-0.20965	0.107705	-0.359324	-0.0726513
AT1G47260	AT1G47260.1 | Symbols: APFI, GAMMA CA2 | gamma carbonic anhydrase 2 | chr1:17321384-17323347 REVERSE LENGTH=278	0	mitochondrion	Protein	4	57.624	10.35							0.0499104	0.145915	0.464241	0.655099	0.0608212	0.229934	-0.170615	-0.224147	0.0244427	0.0104955	-0.294507	-0.369361	0.291085	0.895116	0.95359	0.0494848	0.185179	0.254792	0.0456779	0.280196	0.0141166	0.190888	0.439043	0.0449045	0.102953	0.319779	0.575961	-0.0885341	-0.32291	0.021376	0.104593	-0.10212	-0.14361
AT1G47290	AT1G47290.1 | Symbols: AT3BETAHSD/D1, 3BETAHSD/D1 | 3beta-hydroxysteroid-dehydrogenase/decarboxylase isoform 1 | chr1:17336121-17339030 FORWARD LENGTH=382;AT1G47290.2 | Symbols: AT3BETAHSD/D1, 3BETAHSD/D1 | 3beta-hydroxysteroid-dehydrogenase/decarboxylase	0	cytosol	Protein	5	28.007	38.109													-0.344481					-0.344481						-0.128743	0.519424	0.076643	0.703851							0.438977		0.438977
AT1G47420	AT1G47420.1 | Symbols: SDH5 | succinate dehydrogenase 5 | chr1:17395774-17397176 REVERSE LENGTH=257	0	mitochondrion	Protein	5	22.229	36.06							0.0678105	0.180338	0.484764	0.670879	0.0885907	0.27348	-0.151839	-0.273009	-0.151881	0.0794193	-0.0664004	-0.347322	0.294675	0.242495	0.628577	0.536255	0.191634	0.0632813	0.71842	-0.0632438	0.694681	0.00226301	0.0475232	0.0358171	0.0901807	0.163688	0.497763	-0.202598	-0.398433	-0.182775	0.0377358	-0.110524	-0.358993
AT1G47540	AT1G47540.1 | Symbols: | Scorpion toxin-like knottin superfamily protein | chr1:17455702-17456146 REVERSE LENGTH=98;AT1G47540.2 | Symbols: | Scorpion toxin-like knottin superfamily protein | chr1:17455702-17456146 REVERSE LENGTH=99	0	extracellular	Protein	9	48.958	85.288																								0		-0.0119874
AT1G47550	AT1G47550.1 | Symbols: SEC3A | exocyst complex component sec3A | chr1:17457171-17463896 FORWARD LENGTH=887;AT1G47550.2 | Symbols: SEC3A | exocyst complex component sec3A | chr1:17457171-17463896 FORWARD LENGTH=888	0	plasma membrane	Protein	6	33.71	50.618																								0.218193	0.388049	-0.176557	0.47224
AT1G47600	AT1G47600.1 | Symbols: BGLU34, TGG4 | beta glucosidase 34 | chr1:17491771-17494589 FORWARD LENGTH=511;AT1G47600.2 | Symbols: BGLU34 | beta glucosidase 34 | chr1:17491771-17494589 FORWARD LENGTH=510	0	extracellular	Protein	4	44.755	323.31							0.779544	0.869969	0.530711	0.696189	0.191392	0.393884	-0.0319535	-0.126768	0.0956821	0.304297	-0.211878	-0.221101	0.675667	0.592173	0.220658	0.447571	0.490312	-0.341674	0.281811	-0.277541	0.363645	0.286953	0.53651	0.160728	0.239604	0.236374	0.544525	-0.103527	-0.228646	-0.0582359	0.317194	-0.187217	-0.360732
AT1G47710	AT1G47710.1 | Symbols: | Serine protease inhibitor (SERPIN) family protein | chr1:17558271-17560061 FORWARD LENGTH=391	0	cytosol	Protein	5	15.491	38.457							0.000340129	0.00532628	0.840499	0.890384	0.766822	0.848344	0.278003	0.403251	0.305353	0.290386	0.234955	0.15607	0.148556	0.0417008	0.10908	0.0079194	0.28388	-0.108537	0.569768	-0.176042	0.271056	0.149286	0.389057	0.906996	0.917763	0.697733	0.803669	0.0780763	0.103252	0.15346	0.156867	0.0216988	-0.0448964
AT1G47820	AT1G47820.2 | Symbols: | unknown protein; BEST Arabidopsis thaliana protein match is: unknown protein (TAIR:AT1G47813.1); Has 29 Blast hits to 29 proteins in 9 species: Archae - 0; Bacteria - 0; Metazoa - 0; Fungi - 0; Plants - 29; Viruses - 0; Other Euka	0	nucleus	Protein	2	38.052	4.4903																								0.124756	0.610423	0.130885	0.555836
AT1G47960	AT1G47960.1 | Symbols: C/VIF1, ATC/VIF1 | cell wall / vacuolar inhibitor of fructosidase 1 | chr1:17681954-17683516 REVERSE LENGTH=205	0	extracellular	Protein	2	81.443	5.9078							0.191381	0.350172	0.317204	0.562751	0.0768511	0.256897	-0.21986	-0.65177	-0.0118073	0.336492	-0.577778	-0.194435	0.0952753	0.984142	0.337754	0.0343561	0.617162	0.182182	0.457127	0.143348	0.545661	0.107058	0.334685	0.170463	0.251017	0.464768	0.656063	-0.301339	-0.831045	-0.199539	0.251958	-0.374341	-0.353729
AT1G48030	AT1G48030.2 | Symbols: mtLPD1 | mitochondrial lipoamide dehydrogenase 1 | chr1:17717432-17719141 REVERSE LENGTH=507;AT1G48030.1 | Symbols: mtLPD1 | mitochondrial lipoamide dehydrogenase 1 | chr1:17717432-17719141 REVERSE LENGTH=507	0	mitochondrion	Protein	14	13.122	266.86							0.0141352	0.065226	0.00700476	0.264475	0.281301	0.487887	0.142208	0.565786	0.0391666	-0.00821446	-0.0664795	0.180779	0.0191206	0.535922	0.937997	0.384466	0.286859	0.167351	0.405446	0.39733	0.0118359	0.00455852	0.067401	0.00725156	0.0369983	0.421569	0.631374	0.125402	0.187169	0.00342603	0.209887	0.0523726	0.174157
AT1G48050	AT1G48050.1 | Symbols: KU80, ATKU80 | Ku80 family protein | chr1:17723498-17726859 FORWARD LENGTH=680	0	nucleus	Protein	4	23.591	7.888																								0.0715465	0.831102	-0.2141	0.391833
AT1G48110	AT1G48110.2 | Symbols: ECT7 | evolutionarily conserved C-terminal region 7 | chr1:17770339-17772806 REVERSE LENGTH=639;AT1G48110.1 | Symbols: ECT7 | evolutionarily conserved C-terminal region 7 | chr1:17770339-17772806 REVERSE LENGTH=639	0	nucleus	Protein	8	44.118	39.504													-0.0977156	-0.224092	0.318601	0.0685103	-0.396045	-0.255553	0.45653		0.780752	0.0234442	0.0592959	0.38772	0.154575	0.56034	0.0172237							-0.100912	-0.0962385	0.263288	0.115049	-0.264194	-0.522465
AT1G48170	AT1G48170.1 | Symbols: | unknown protein; Has 78 Blast hits to 78 proteins in 34 species: Archae - 0; Bacteria - 0; Metazoa - 30; Fungi - 0; Plants - 48; Viruses - 0; Other Eukaryotes - 0 (source: NCBI BLink). | chr1:17788810-17789635 FORWARD LENGTH=153	0	cytosol	Protein	3	25.577	9.2905																								-0.0229896	0.940939	0.226263	0.264255
AT1G48200	AT1G48200.1 | Symbols: | unknown protein; FUNCTIONS IN: molecular_function unknown; INVOLVED IN: biological_process unknown; LOCATED IN: endomembrane system; EXPRESSED IN: 22 plant structures; EXPRESSED DURING: 13 growth stages; Has 30 Blast hits to 30 pr	0	mitochondrion	Protein	9	50.966	208.09													-0.209641	-0.211047	-0.684835		-0.0341762	0.0914933	0.417169			0.904517	0.868647	0.131361	0.610321	0.172362	0.44646							-0.0275027	-0.282035	0.200916			-0.00138951
AT1G48320	AT1G48320.1 | Symbols: | Thioesterase superfamily protein | chr1:17855024-17855577 REVERSE LENGTH=156	0	peroxisome	Protein	4	19.134	167.73							0.00163635	0.0161118	0.414005	0.616403	0.825639	0.888384	0.31095	0.581528	0.0123148	0.338427	0.287515	0.334964	0.134541	0.923524	0.0209757	0.115066	0.133385	-0.128131	0.631879	0.127803	0.598502	0.123424	0.354845	0.170723	0.251145	0.236065	0.544245	0.116264	0.249497	-0.0642305	0.259543	-0.135054	0.271565
AT1G48350	AT1G48350.1 | Symbols: | Ribosomal L18p/L5e family protein | chr1:17867269-17868215 FORWARD LENGTH=170	0	plastid	Protein	15	30.065	300.17							0.61497	0.75061	0.168137	0.452205	0.646618	0.765389	-0.0706327	0.0958435	-0.697355	-0.19312	0.0402277	0.40124	0.791599	0.0162575	0.692121	0.814416	0.193733	0.147963	0.23252	0.0665194	0.617983	0.438204	0.670849	0.728797	0.76496	0.0199911	0.512692	-0.0879294	0.391587	-0.844745	0.162168	-0.034764	-0.113893
AT1G48410	AT1G48410.1 | Symbols: AGO1 | Stabilizer of iron transporter SufD / Polynucleotidyl transferase | chr1:17886285-17891892 REVERSE LENGTH=1048;AT1G48410.3 | Symbols: AGO1 | Stabilizer of iron transporter SufD / Polynucleotidyl transferase | chr1:17886285-178	0	nucleus	Protein	2	41.908	6.8407																								-0.0636388	0.746732	-0.219608	0.12385							0.09865		0.09865
AT1G48420	AT1G48420.1 | Symbols: D-CDES, ATACD1, ACD1 | D-cysteine desulfhydrase | chr1:17896767-17898803 REVERSE LENGTH=401	0	plastid	Protein	14	28.106	323.31							0.0146841	0.06661	0.18805	0.470126	0.424929	0.606013	0.185414	0.481968	-0.0691496	0.0979259	0.146631	0.269692	0.0820004	0.326587	0.649267	0.276828	0.060649	-0.277534	0.0602243	-0.46608	0.000252961	0.0620999	0.259691	0.106283	0.182686	0.919295	0.946065	0.124931	0.188325	0.110833	0.179062	0.0156334	0.130803
AT1G48480	AT1G48480.1 | Symbols: RKL1 | receptor-like kinase 1 | chr1:17918475-17920743 FORWARD LENGTH=655	0	plasma membrane	Protein	2	10.993	3.8808																								0.0584795	0.855187	0.440719	0.0274818
AT1G48520	AT1G48520.1 | Symbols: GATB | GLU-ADT subunit B | chr1:17940185-17942540 FORWARD LENGTH=550;AT1G48520.3 | Symbols: GATB | GLU-ADT subunit B | chr1:17940185-17942272 FORWARD LENGTH=488;AT1G48520.2 | Symbols: GATB | GLU-ADT subunit B | chr1:17940185-17942075	0	plastid	Protein	3	100.06	9.62							0.0106821	0.0547878	0.6111	0.742446	0.906411	0.938931	0.138561	0.21307	0.196775	0.122929	-0.0179439	0.177975	0.185091	0.00618851	0.153702	0.850529	0.33013	0.214434	0.229899	-0.0457886	0.830586	0.119359	0.349751	0.325845	0.40303	0.792609	0.859006	0.0877007	0.0959473	-0.0357486	0.185541	0.104396	0.0883682
AT1G48570	AT1G48570.1 | Symbols: | zinc finger (Ran-binding) family protein | chr1:17955455-17957661 REVERSE LENGTH=455	0	plastid	Protein	7	57.542	210.67																								0.224024	0.466133	-0.369674	0.139908
AT1G48600	AT1G48600.1 | Symbols: PMEAMT, AtPMEAMT | S-adenosyl-L-methionine-dependent methyltransferases superfamily protein | chr1:17966448-17969077 FORWARD LENGTH=475;AT1G48600.2 | Symbols: PMEAMT, AtPMEAMT | S-adenosyl-L-methionine-dependent methyltransferases su	0	cytosol	Protein	9	42.639	94.115							0.574281	0.717303	0.420881	0.621301	0.0173974	0.143516	0.0485338	0.140607	0.0438297	-0.263661	0.248678	0.0732158	0.426651	0.84997	0.170976	0.0883901	0.779248	0.0452591	0.883322	0.131267	0.586641	0.128826	0.360365	1.23395e-05	0.000963389	0.192585	0.515338	0.1247	0.291788	0.39631	0.0830084	0.0392333	-0.186842
AT1G48620	AT1G48620.1 | Symbols: HON5 | high mobility group A5 | chr1:17974148-17976301 REVERSE LENGTH=479	0	nucleus	Protein	2	10.67	42.579													0.128365			-0.535873		0.792603						0.257155	0.209069	0.361454	0.0422322							0.214744	0.191011	0.238476
AT1G48630	AT1G48630.1 | Symbols: RACK1B_AT | receptor for activated C kinase 1B | chr1:17981977-17983268 REVERSE LENGTH=326	1	cytosol	Protein	4	22.326	27.221							0.737903	0.842337	0.449324	0.646438	0.552633	0.6994	0.031447	0.0710584	0.159018	-0.326967	0.12943	0.124696	0.726891	0.331174	0.0509908	0.0954524	0.74503	0.0999709	0.662989	0.555559	0.000439063	0.236165	0.489912	0.0679712	0.134274	0.78608	0.85577	0.125734	0.245602	0.275695	0.0326364	0.163482	-0.088747
AT1G48830	AT1G48830.2 | Symbols: | Ribosomal protein S7e family protein | chr1:18059854-18060935 REVERSE LENGTH=191;AT1G48830.1 | Symbols: | Ribosomal protein S7e family protein | chr1:18059854-18060935 REVERSE LENGTH=191	0	cytosol	Protein	20	53.987	323.31							0.11835	0.259823	0.263222	0.5295	0.0427007	0.203156	0.114306	0.243972	-0.123386	-0.0346424	0.167454	0.31813	0.282726	0.352799	0.82836	0.00522508	0.178663	0.00442346	0.984892	0.0340439	0.850214	0.943307	0.973195	0.0329353	0.085679	0.291919	0.5693	0.00490753	0.195827	-0.120629	-0.108411	-0.137973	0.195724
AT1G48850	AT1G48850.3 | Symbols: EMB1144 | chorismate synthase, putative / 5-enolpyruvylshikimate-3-phosphate phospholyase, putative | chr1:18065399-18067956 REVERSE LENGTH=380;AT1G48850.2 | Symbols: EMB1144 | chorismate synthase, putative / 5-enolpyruvylshikimate-3	0	plastid	Protein	3	76.687	4.6439							0.942632	0.970318	0.162708	0.452906	0.0155964	0.137932	-0.00754018	0.466642	-0.0163537	-0.272197	-0.288593	0.0728007	0.225025	0.929864	0.340504	0.0787852	0.695196	-0.270044	0.170424	-0.286686	0.107352	0.496445	0.709067	0.0179719	0.0617823	0.684365	0.795863	0.0754169	0.226841	0.215907	-0.0604672	-0.181744	0.176547
AT1G48860	AT1G48860.1 | Symbols: | RNA 3-terminal phosphate cyclase/enolpyruvate transferase, alpha/beta | chr1:18068892-18071331 REVERSE LENGTH=521;AT1G48860.2 | Symbols: | RNA 3-terminal phosphate cyclase/enolpyruvate transferase, alpha/beta | chr1:18068892-18	0	plastid	Protein	4	70.862	29.058							0.00767506	0.0439599	0.898582	0.925936	0.121289	0.312508	-0.435586	-0.335665	-0.189395	-0.531202	-0.512114	-0.609555	0.204681	0.422086	0.312726	0.142114	0.225321	-0.331332	0.0904283	-0.447915	0.00834166							0.160239	0.491724	-0.080047	-0.155701	-0.00663648	0.551853
AT1G48900	AT1G48900.1 | Symbols: | Signal recognition particle, SRP54 subunit protein | chr1:18084972-18087743 REVERSE LENGTH=495;AT1G48900.2 | Symbols: | Signal recognition particle, SRP54 subunit protein | chr1:18085031-18087743 REVERSE LENGTH=431	0	cytosol	Protein	2	16.597	4.1403							0.36269	0.532018	0.0207055	0.306421	0.625665	0.751768	0.0932877	0.707053	0.0857602	-0.432236	0.189827	-0.0839653	0.0584794	0.564137	0.0434921	0.241082	0.792221	0.250908	0.11529	0.31236	0.0274165	0.494951	0.70798	0.0592766	0.123319	0.0481384	0.48778	0.0688114	0.49291	0.354519	-0.305708	0.103243	-0.300908
AT1G48920	AT1G48920.1 | Symbols: ATNUC-L1, PARL1, NUC-L1 | nucleolin like 1 | chr1:18098186-18101422 FORWARD LENGTH=557	0	nucleus	Protein	3	12.866	12.562																								0.551055	0.00217791	0.664535	3.76045e-05							0.56361	0.8718	0.25542
AT1G49300	AT1G49300.2 | Symbols: ATRAB7, ATRABG3E, RABG3E | RAB GTPase homolog G3E | chr1:18234842-18236968 FORWARD LENGTH=206;AT1G49300.1 | Symbols: ATRAB7, ATRABG3E, RABG3E | RAB GTPase homolog G3E | chr1:18234842-18236968 FORWARD LENGTH=206	0	plasma membrane	Protein	6	16.712	85.734													-0.00966139			-0.0728863	-0.00332249	0.0472246				0.983102	0.711073	0.14689	0.588959	0.430053	0.0338445							-0.393776	-0.236239	-0.563069	-0.382022
AT1G49430	AT1G49430.1 | Symbols: LACS2, LRD2 | long-chain acyl-CoA synthetase 2 | chr1:18291188-18295641 FORWARD LENGTH=665	0	golgi	Protein	4	18.726	41.183													-0.194639			-0.185469	-0.20381							0.0804692	0.753391	-0.105858	0.629405							0.683341	1.20994	0.156738
AT1G49600	AT1G49600.1 | Symbols: ATRBP47A, RBP47A | RNA-binding protein 47A | chr1:18357236-18360150 REVERSE LENGTH=445	0	nucleus	Protein	3	116.19	10.37							0.0709773	0.184918	0.375221	0.590291	0.00536363	0.0923737	-0.130097	-0.0338541	0.0478306	-0.289309	-0.0586394	-0.316512	0.817101	0.797806	0.195893	0.635484	0.045782	0.276502	0.120112	0.428647	0.00551655	0.0795923	0.289046	0.082165	0.152442	0.0714111	0.467154	-0.106447	-0.185725	0.0773921	-0.384055	0.109544	-0.149389
AT1G49630	AT1G49630.3 | Symbols: ATPREP2, PREP2 | presequence protease 2 | chr1:18368405-18375336 REVERSE LENGTH=1080;AT1G49630.2 | Symbols: ATPREP2, PREP2 | presequence protease 2 | chr1:18368405-18375336 REVERSE LENGTH=1080;AT1G49630.1 | Symbols: ATPREP2, PREP2 |	0	plastid,mitochondrion	Protein	9	43.9	115.65																								0.0253662	0.939184	-0.0448648	0.873089
AT1G49650	AT1G49650.1 | Symbols: | alpha/beta-Hydrolases superfamily protein | chr1:18377363-18378487 REVERSE LENGTH=374	0	mitochondrion	Protein	2	71.13	2.6655							0.912261	0.951026	0.483362	0.669567	0.259714	0.46809	-0.0131129	0.206087	0.135174	0.160712	-0.308567	-0.258971	0.552647	0.573612	0.517857	0.191201	0.420636	0.0653841	0.81719	0.0110347	0.969503	0.511889	0.720473	0.640578	0.691137	0.343427	0.589605	0.084785	0.149683	0.0537146	0.538291	0.00737002	-0.325133
AT1G49660	AT1G49660.1 | Symbols: AtCXE5, CXE5 | carboxyesterase 5 | chr1:18378777-18379736 REVERSE LENGTH=319	0	cytosol	Protein	25	60.94	187.22							0.113732	0.254622	0.201166	0.478927	0.556705	0.702139	0.112005	0.448832	0.0247663	0.0266502	-0.0371582	0.0969357	0.082044	0.869614	0.887535	0.718178	0.338695	0.226531	0.204474	0.404974	0.0063489	0.0359706	0.199317	0.198143	0.279561	0.48808	0.67323	0.160581	0.0295084	0.0661494	0.0784854	0.231061	0.397703
AT1G49670	AT1G49670.1 | Symbols: NQR | ARP protein (REF) | chr1:18381591-18386021 REVERSE LENGTH=629;AT1G49670.2 | Symbols: NQR | ARP protein (REF) | chr1:18381591-18386021 REVERSE LENGTH=652	0	peroxisome	Protein	2	51.817	5.5693							0.561797	0.709233	0.334755	0.574842	0.178243	0.375215	0.156276	-0.397246	-0.686916	0.789737	0.597862	0.477945	0.151009	0.290966	0.273375	0.364307	0.334488	-0.142072	0.633797	-0.633488	0.0026816	0.494569	0.707784	0.115614	0.193447	0.343165	0.589854	-0.143067	0.615756	-0.652052	0.0560449	-0.23337	-0.501715
AT1G49750	AT1G49750.1 | Symbols: | Leucine-rich repeat (LRR) family protein | chr1:18411177-18412779 REVERSE LENGTH=494	0	extracellular	Protein	11	54.018	256.6							0.767524	0.862769	0.757901	0.839736	0.158532	0.355852	0.0429205	-0.108462	0.0712382	0.265929	0.233425	-0.247527	0.828758	0.819416	0.391897	0.267876	0.389042	-0.2926	0.15211	-0.155194	0.465698	0.126381	0.358018	0.0849782	0.156063	0.828633	0.88416	-0.237423	-0.254562	-0.296126	0.106183	-0.299337	-0.443272
AT1G49760	AT1G49760.2 | Symbols: PAB8 | poly(A) binding protein 8 | chr1:18416740-18419753 FORWARD LENGTH=671;AT1G49760.1 | Symbols: PAB8, PABP8 | poly(A) binding protein 8 | chr1:18416740-18419753 FORWARD LENGTH=671	1	cytosol	Protein	5	51.391	27.403							0.645225	0.776274	0.0786337	0.391838	0.172689	0.372579	0.0229267	0.238888	0.150936	-0.0156243	-0.0971153	-0.162451	0.112984	0.229371	0.920741	0.0189792	0.116199	0.0883017	0.696963	0.332248	0.0397971	0.545195	0.743169	0.126518	0.204375	0.950502	0.967189	-0.0256936	0.0356908	-0.0166292	-0.0534469	-0.0301701	-0.0639125
AT1G49820	AT1G49820.1 | Symbols: ATMTK, MTK | S-methyl-5-thioribose kinase | chr1:18443005-18444907 FORWARD LENGTH=420	0	cytosol	Protein	8	35.8	265.41							0.155133	0.305698	0.239655	0.509592	0.334745	0.530299	0.181309	0.50067	-0.174468	0.00848094	-0.0058959	0.577757	0.135452	0.495527	0.975134	0.984651	0.101921	-0.59977	0.00362912	-0.594247	0.0014823	0.145206	0.382552	0.0168221	0.0596702	0.228252	0.536911	0.178094	0.651313	0.277065	-0.0460647	-0.195795	0.203953
AT1G49970	AT1G49970.1 | Symbols: CLPR1, NCLPP5, SVR2 | CLP protease proteolytic subunit 1 | chr1:18501936-18504462 REVERSE LENGTH=387	0	plastid	Protein	15	21.922	159.91							0.0188571	0.0780805	0.335751	0.573875	0.0411447	0.202967	0.194838	0.36197	0.237465	0.357022	-0.0941791	0.111913	0.184651	0.11558	0.126815	0.288721	0.553334	-0.201043	0.375219	-0.573276	0.00101639	0.456568	0.681325	0.00131126	0.0135233	0.20354	0.519242	0.054852	-0.282596	0.00760527	0.196444	0.144104	0.208703
AT1G50140	AT1G50140.2 | Symbols: | P-loop containing nucleoside triphosphate hydrolases superfamily protein | chr1:18569921-18578663 REVERSE LENGTH=981;AT1G50140.1 | Symbols: | P-loop containing nucleoside triphosphate hydrolases superfamily protein | chr1:1856992	0	mitochondrion	Protein	8	41.066	148.24							0.332786	0.502679	0.655779	0.77561	0.0848075	0.267981	0.10362	0.17764	0.00879602	0.258279	0.244993	-0.171607	0.344924	0.983385	0.25797	0.331308	0.296143	-0.0845623	0.79766	-0.197155	0.44607							0.0663037	0.110903	-0.0211952	-0.606696	0.629721	0.218786
AT1G50170	AT1G50170.1 | Symbols: ATSIRB, SIRB | sirohydrochlorin ferrochelatase B | chr1:18582087-18583514 FORWARD LENGTH=225	0	plastid	Protein	3	55.831	47.383													0.115354		0.127508	0.634468	-0.0289483	-0.271612			0.0510126			-0.259985	0.198454	-0.188994	0.335066							0.0769609		-0.418087	0.0919785	0.384035	0.249917
AT1G50200	AT1G50200.2 | Symbols: ALATS | Alanyl-tRNA synthetase | chr1:18591429-18598167 REVERSE LENGTH=963;AT1G50200.1 | Symbols: ALATS, ACD | Alanyl-tRNA synthetase | chr1:18591429-18598311 REVERSE LENGTH=1003	0	mitochondrion	Protein	16	54.781	74.437							0.0284811	0.101634	0.164104	0.452514	0.0934713	0.279465	0.288045	0.58399	-0.108575	-0.123481	0.497566	0.590726	0.0786167	0.739283	0.736355	0.041316	0.0509649	0.153391	0.355493	0.160977	0.287986	0.109982	0.33621	0.00682767	0.0354598	0.130664	0.476306	0.186439	0.787656	0.21072	-0.0587834	-0.0245052	0.0171058
AT1G50250	AT1G50250.1 | Symbols: FTSH1 | FTSH protease 1 | chr1:18614398-18616930 REVERSE LENGTH=716	0	plastid	Protein	4	58.773	14.388							0.0452193	0.136961	0.149205	0.448834	0.0248782	0.166137	0.186969	0.47768	-0.0751792	0.0132383	0.0372439	0.481859	0.103788	0.646609	0.950177	0.685257	0.122828	-0.118214	0.629432	-0.0134406	0.962454	0.0791177	0.287683	0.12243	0.200454	0.372763	0.607574	0.153003	0.453232	-0.0251915	0.148732	-0.0234023	0.211646
AT1G50320	AT1G50320.1 | Symbols: ATHX, ATX, THX | thioredoxin X | chr1:18638606-18639464 REVERSE LENGTH=182	0	plastid	Protein	3	22.98	14.113							0.679784	0.802439	0.891191	0.920897	0.123067	0.315984	0.0782865	-0.308505	0.219828	0.140239	0.123013	0.216856	0.371094	0.653303	0.812156	0.761925	0.506211	0.184643	0.459406	0.229805	0.288242	0.351079	0.601316	0.158135	0.237448	0.370581	0.605722	-0.199681	-0.84557	-0.490645	-0.17632	0.439214	0.0749139
AT1G50370	AT1G50370.1 | Symbols: | Calcineurin-like metallo-phosphoesterase superfamily protein | chr1:18658894-18661672 FORWARD LENGTH=303	0	cytosol	Protein	4	74.388	35.325							0.772134	0.864978	0.582057	0.725109	0.125804	0.318019	-0.0296374	0.0341204	0.0989177	-0.213629	0.183685	-0.251281	0.921815	0.708691	0.131943	0.159119	0.32202	0.171741	0.390044	0.141143	0.467174	0.541151	0.740442	0.0910101	0.164124	0.103605	0.46263	-0.0643935	-0.0993531	0.373466	-0.0429976	0.0197035	-0.572786
AT1G50380	AT1G50380.1 | Symbols: | Prolyl oligopeptidase family protein | chr1:18662480-18666185 FORWARD LENGTH=710	0	cytosol	Protein	6	48.483	171.85							0.421095	0.583665	0.729354	0.81889	0.169261	0.367606	-0.0919162	0.197758	-0.16825	-0.219235	-0.233443	-0.0364105	0.538271	0.440962	0.579438	0.0585412	0.841633	0.183255	0.429282	0.14999	0.497367	0.368873	0.614717	0.111656	0.189449	0.107085	0.460432	0.0932167	0.441177	0.286187	0.0872626	-0.436702	0.0881591
AT1G50450	AT1G50450.1 | Symbols: | Saccharopine dehydrogenase | chr1:18687902-18690348 REVERSE LENGTH=428	0	plastid	Protein	2	121.13	6.1729							0.842066	0.910074	0.964527	0.971122	0.379338	0.564217	-0.0187792	-0.0681529	-0.0933109	0.0895022	-0.0611949	0.0392606	0.651167	0.56965	0.699818	0.804859	0.866072	0.0225737	0.953134	0.148817	0.579432	0.0677159	0.268455	0.971041	0.974741	0.898223	0.931658	0.202244	0.319288	0.208002	0.312797	0.142675	0.0284563
AT1G50480	AT1G50480.1 | Symbols: THFS | 10-formyltetrahydrofolate synthetase | chr1:18702064-18704687 FORWARD LENGTH=634	0	cytosol	Protein	4	41.693	20.045							0.00521963	0.034766	0.634459	0.761092	0.168849	0.367253	0.24306	0.385688	0.186509	0.024346	0.353179	0.265579	0.134953	0.304858	0.904785	0.04086	0.167401	0.0748224	0.687138	-0.0559049	0.757662	0.0729117	0.27839	0.0048657	0.029438	0.163199	0.496796	0.12066	0.407753	0.226285	-0.0380732	0.0363467	-0.0290104
AT1G50500	AT1G50500.1 | Symbols: HIT1, ATVPS53, VPS53 | Membrane trafficking VPS53 family protein | chr1:18708217-18715597 REVERSE LENGTH=828;AT1G50500.2 | Symbols: HIT1 | Membrane trafficking VPS53 family protein | chr1:18708217-18715597 REVERSE LENGTH=847	0	golgi	Protein	8	35.196	194.22																								0.170297	0.453802	0.0518829	0.837549
AT1G50510	AT1G50510.1 | Symbols: | indigoidine synthase A family protein | chr1:18716578-18719060 FORWARD LENGTH=330	0	peroxisome	Protein	10	67.943	40.022							0.319518	0.489928	0.842534	0.890298	0.0844362	0.268536	-0.074388	0.0652272	-0.149633	-0.114313	-0.159624	-0.0135975	0.711031	0.348989	0.390999	0.424864	0.944464	-0.315317	0.24292	-0.372029	0.120848	0.0810889	0.291558	0.0611829	0.126108	0.64396	0.770837	0.152175	0.120941	-0.0784348	0.327048	0.171027	0.220292
AT1G50570	AT1G50570.2 | Symbols: | Calcium-dependent lipid-binding (CaLB domain) family protein | chr1:18726400-18727566 REVERSE LENGTH=388;AT1G50570.1 | Symbols: | Calcium-dependent lipid-binding (CaLB domain) family protein | chr1:18726400-18727566 REVERSE LENGT	0	cytosol	Protein	7	54.407	95.511							0.00711828	0.0414155	0.175556	0.458751	0.243713	0.450273	0.256982	0.142555	0.242721	-0.0625674	0.317423	0.644777	0.378031	0.252007	0.75754	0.0934671	0.0577684	0.0982038	0.706911	-0.0290438	0.91661	0.242899	0.49747	0.131271	0.209485	0.272044	0.55795	0.106595	0.0140469	0.204811	-0.0613743	-0.0932187	0.468709
AT1G50575	AT1G50575.1 | Symbols: | Putative lysine decarboxylase family protein | chr1:18728862-18730296 REVERSE LENGTH=306	0	plastid	Protein	29	72.779	323.31													0.351917	0.060682	0.616307	0.450467	0.101525	0.530601	0.818999	0.00606242	0.00198703	0.588689		-0.143423	0.567972	-0.0588347	0.823984							0.267225	-0.00739626	0.585833	0.205342	-0.194714	0.747062
AT1G50670	AT1G50670.1 | Symbols: | OTU-like cysteine protease family protein | chr1:18775086-18776552 REVERSE LENGTH=208	1	cytosol	Protein	9	48.07	60.857							0.125682	0.26949	0.686747	0.793436	0.267983	0.476001	-0.125784	-0.0690583	-0.0706082	-0.200741	0.0290326	-0.317545	0.730849	0.613656	0.0348274	0.919695	0.083102	-0.0903944	0.663198	0.0177154	0.941807	0.802092	0.905518	0.197161	0.278447	0.35283	0.595517	0.0202586	-0.101728	-0.0746327	-0.112937	0.0460076	0.344583
AT1G50900	AT1G50900.1 | Symbols: GDC1 | Ankyrin repeat family protein | chr1:18866272-18867014 FORWARD LENGTH=175	0	plastid	Protein	10	42.627	128.51													-1.18909	-2.26849	-1.51168	0.61595	-1.15529	-1.62595		0.125228	0.571425	0.0103518	0.0133685	0.182054	0.27561	0.275096	0.0526297	0.0117631	0.118367	0.105678	0.182078	0.00735337	0.546412	-0.689865	-1.17122	-0.923735	1.27095	-0.67725	-1.94807
AT1G50940	AT1G50940.1 | Symbols: ETFALPHA | electron transfer flavoprotein alpha | chr1:18878038-18879939 REVERSE LENGTH=363	0	mitochondrion	Protein	3	111.04	15.366							0.863735	0.919984	0.00249956	0.294448	0.210761	0.416571	-0.0100243	0.397501	-0.142069	0.12396	-0.0317208	-0.397792	0.00110071	0.409793	0.387826	0.802011	0.0338608	-0.146162	0.585402	-0.357964	0.0848378	0.29625	0.545447	0.598901	0.654949	0.856126	0.903515	-0.0986597	0.0555618	-0.193808	-0.0968982	-0.0241474	-0.234007
AT1G51100	AT1G51100.1 | Symbols: | unknown protein; FUNCTIONS IN: molecular_function unknown; INVOLVED IN: biological_process unknown; LOCATED IN: chloroplast, chloroplast stroma; EXPRESSED IN: 22 plant structures; EXPRESSED DURING: 13 growth stages; Has 26 Blast h	0	plastid	Protein	4	24.925	32.295							0.00539288	0.0352814	0.780215	0.853858	0.00794406	0.105384	0.209044	0.260741	0.151257	0.169901	0.361961	0.101358	0.22858	0.167157	0.486519	0.00601775	0.427091	-0.0957395	0.660508	0.106715	0.583651	0.864035	0.935715	0.000114877	0.00358355	0.535819	0.704859	0.0103235	-0.137231	-0.0990206	0.113955	0.107267	0.0666474
AT1G51110	AT1G51110.1 | Symbols: | Plastid-lipid associated protein PAP / fibrillin family protein | chr1:18935380-18937484 FORWARD LENGTH=409	0	plastid	Protein	29	106.01	275.22							3.71137e-05	0.0010506	0.203039	0.482218	2.50351e-05	0.00526631	0.329387	0.345639	0.141464	0.643218	0.217975	0.298637	0.0823291	0.24516	0.0244827	0.168339	0.0275116	-0.420638	0.0774747	-0.407919	0.0608751	0.202407	0.453654	1.45098e-05	0.0010249	0.0223115	0.52999	0.113659	-0.309886	-0.221826	0.469661	0.249147	0.3812
AT1G51160	AT1G51160.2 | Symbols: | SNARE-like superfamily protein | chr1:18950057-18951560 FORWARD LENGTH=169;AT1G51160.1 | Symbols: | SNARE-like superfamily protein | chr1:18950057-18951560 FORWARD LENGTH=169	0	cytosol	Protein	8	76.758	134.34													0.113952	0.288225	0.0790508	0.0705141	0.0287669	0.103201	0.514983	0.715293		0.876842		0.22023	0.357133	-0.0354493	0.901346							0.0243198	0.0763319	-0.179821	0.250704	0.173398	-0.199014
AT1G51360	AT1G51360.1 | Symbols: ATDABB1, DABB1 | dimeric A/B barrel domainS-protein 1 | chr1:19044208-19044840 FORWARD LENGTH=210	0	cytosol	Protein	6	19.648	99.491													-0.385231	-0.526468				-0.243994	0.595998				0.0794664	0.295856	0.159548	-0.0809753	0.740989							-0.365798	-0.365798
AT1G51390	AT1G51390.1 | Symbols: NFU5, ATNFU1 | NFU domain protein 5 | chr1:19050427-19051753 FORWARD LENGTH=275	0	mitochondrion	Protein	2	34.819	56.687													0.0174608		-0.218864	0.186992	0.0842547			0.551593				-0.0652022	0.857818	-0.351788	0.142175							-0.326556	-0.230757	-0.435284	-0.168995	0.0683862	-0.866127
AT1G51400	AT1G51400.1 | Symbols: | Photosystem II 5 kD protein | chr1:19052172-19052492 REVERSE LENGTH=106	0	plastid	Protein	12	80.938	101.28							0.993157	0.996881	0.470168	0.659355	0.575506	0.716948	-0.00256922	-0.865447	0.680119	0.48698	0.0776856	-0.392183	0.535509	0.0551777	0.154082	0.719638	0.312997	-0.110792	0.660466	-0.291566	0.127715	0.023135	0.169735	0.000113347	0.0035595	0.172116	0.504339	0.331142	-0.171844	0.139211	0.524051	0.263077	0.901216
AT1G51470	AT1G51470.1 | Symbols: BGLU35, TGG5 | beta glucosidase 35 | chr1:19087424-19090248 FORWARD LENGTH=511	0	extracellular	Protein	6	46.559	32.816							0.0981739	0.231962	0.768302	0.846483	0.0780083	0.25755	0.230044	0.212425	0.419498	0.445393	0.0980641	-0.0251623	0.518155	0.0107464	0.208959	0.771702	0.94867	-0.068277	0.865684	0.210695	0.491454	0.901561	0.952853	0.0227128	0.0699488	0.629876	0.763119	0.0146363	-0.111442	-0.116252	0.319313	0.152907	-0.171345
AT1G51510	AT1G51510.1 | Symbols: Y14 | RNA-binding (RRM/RBD/RNP motifs) family protein | chr1:19103072-19104753 REVERSE LENGTH=202	0	cytosol,nucleus	Protein	38	67.801	323.31													-0.0481303	-0.335587	0.000289816	0.248276	-0.00435605	-0.149275		0.997995	0.0771053	0.984322	0.639525	0.0204648	0.934603	0.0989458	0.591097							-0.167741	-0.101442	-0.586955	0.122239	-0.104809
AT1G51560	AT1G51560.1 | Symbols: | Pyridoxamine 5-phosphate oxidase family protein | chr1:19119900-19121859 REVERSE LENGTH=392	0	plastid	Protein	3	92.529	6.6588													0.0377347	0.197593	-0.106118	0.0217292			0.389618	0.592857				-0.497422	0.0636617	-0.691205	0.00305639							-0.102605	-0.22619	-0.0466497	0.393882	-0.782102	0.148036
AT1G51630	AT1G51630.1 | Symbols: | O-fucosyltransferase family protein | chr1:19142141-19144082 REVERSE LENGTH=423	0	golgi	Protein	6	34.799	64.083							0.357608	0.526926	0.533438	0.6979	0.542992	0.691059	0.117093	0.370754	0.259958	-0.291527	0.116314	0.129964	0.37687	0.36776	0.154731	0.680308	0.608057	-0.0977263	0.634852	-0.0117366	0.961199	0.234208	0.490415	0.592165	0.649543	0.600869	0.745108	0.137387	0.230576	0.419405	-0.154448	0.112373	0.0790282
AT1G51650	AT1G51650.1 | Symbols: | ATP synthase epsilon chain, mitochondrial | chr1:19152680-19153641 FORWARD LENGTH=70	0	mitochondrion	Protein	4	42.152	18.319							7.18948e-07	4.07036e-05	0.296868	0.549168	0.0721887	0.251891	0.544662	0.660898	0.656921	0.787369	0.322423	0.2957	0.0129202	0.0105635	0.010553	0.190606	0.131213	0.352613	0.0559483	0.187023	0.320344	0.0276858	0.175565	0.0273932	0.0771483	0.0545165	0.478754	0.253654	-0.0848865	0.0675088	0.30088	0.0656435	0.919123
AT1G51680	AT1G51680.1 | Symbols: 4CL1, 4CL.1, AT4CL1 | 4-coumarate:CoA ligase 1 | chr1:19159007-19161464 REVERSE LENGTH=561;AT1G51680.2 | Symbols: 4CL1, 4CL.1, AT4CL1 | 4-coumarate:CoA ligase 1 | chr1:19159647-19161464 REVERSE LENGTH=490;AT1G51680.3 | Symbols: 4CL1,	0	peroxisome	Protein	2	33.971	10.667							0.0105542	0.0542261	0.00986054	0.268882	0.936261	0.956727	0.365855	1.30816	-0.248397	-0.0188391	0.256022	0.532328	0.0117215	0.263818	0.941958	0.294463	0.272107	-0.0332543	0.907136	0.35817	0.0370696	0.011106	0.113728	0.000735325	0.00930144	0.23184	0.541396	0.318095	0.773542	0.412296	0.301926	0.209558	-0.106849
AT1G51690	AT1G51690.2 | Symbols: ATB ALPHA, B ALPHA | protein phosphatase 2A 55 kDa regulatory subunit B alpha isoform | chr1:19166218-19169974 FORWARD LENGTH=512;AT1G51690.1 | Symbols: ATB ALPHA, B ALPHA | protein phosphatase 2A 55 kDa regulatory subunit B alpha is	0	nucleus	Protein	7	23.425	85.342													-0.144097	-0.10557	-0.249093	-0.32201	0.263318	-0.307132			0.381923	0.215042	0.24903	-0.170956	0.379587	0.149488	0.419261							0.10028	0.346789	0.0225569	0.0439365	0.106965	-0.0188502
AT1G51710	AT1G51710.1 | Symbols: UBP6, ATUBP6 | ubiquitin-specific protease 6 | chr1:19175805-19179894 REVERSE LENGTH=482;AT1G51710.2 | Symbols: UBP6 | ubiquitin-specific protease 6 | chr1:19175805-19179399 REVERSE LENGTH=443	1	cytosol	Protein	3	19.189	47.767							0.389261	0.5582	0.00166156	0.376408	0.0651796	0.240243	0.053343	0.425783	-0.0552636	-0.356901	-0.0863871	0.339484	0.00898669	0.663857	0.0385631	0.493079	0.11393	-0.0253557	0.929708	-0.111713	0.604009	0.0733011	0.279141	0.0103497	0.0455829	0.0255369	0.513929	0.109134	0.304407	0.00823065	-0.13169	-0.0483918	0.413116
AT1G51730	AT1G51730.1 | Symbols: | Ubiquitin-conjugating enzyme family protein | chr1:19186812-19188638 REVERSE LENGTH=252	0	nucleus	Protein	5	38.407	101.82													0.0237394	-0.801861	0.0209068	-0.128694	1.00461		0.105298		0.320691			-0.0901067	0.718685	-0.191546	0.336358							-0.303684	-0.322454	-0.19955	-0.630936	-0.0617979
AT1G51760	AT1G51760.1 | Symbols: IAR3, JR3 | peptidase M20/M25/M40 family protein | chr1:19199562-19201424 FORWARD LENGTH=440	0	endoplasmic reticulum	Protein	3	13.658	56.324							0.213912	0.377552	0.306753	0.555248	0.158992	0.356069	0.0817577	-0.0740584	0.244285	0.266331	0.0139545	-0.0417237	0.69504	0.0626956	0.18638	0.91417	0.721631	0.452465	0.0301337	0.0545087	0.843088	0.966918	0.984931	0.109835	0.187017	0.543566	0.708298	-0.00282346	-0.0601233	0.103491	0.172658	-0.138025	-0.0921182
AT1G51850	AT1G51850.1 | Symbols: | Leucine-rich repeat protein kinase family protein | chr1:19252964-19256783 REVERSE LENGTH=865	0	plasma membrane	Protein	6	24.161	50.374																								-0.0839949	0.837793	0.0955549	0.796119
AT1G51980	AT1G51980.1 | Symbols: | Insulinase (Peptidase family M16) protein | chr1:19323692-19326771 REVERSE LENGTH=503;AT1G51980.2 | Symbols: | Insulinase (Peptidase family M16) protein | chr1:19323929-19326771 REVERSE LENGTH=451	0	mitochondrion	Protein	12	45.765	151.09							0.126355	0.270146	0.26297	0.529355	0.0525471	0.221073	0.0919018	0.312907	0.143475	-0.0520849	0.111523	-0.0563105	0.0987028	0.379922	0.576084	0.190887	0.72492	-0.339315	0.0611956	-0.31066	0.0622092	0.0900811	0.306403	0.0942166	0.168232	0.271964	0.558181	0.122592	0.406865	0.205264	0.000334078	0.0160492	-0.0155516
AT1G52000	AT1G52000.1 | Symbols: | Mannose-binding lectin superfamily protein | chr1:19333352-19335700 REVERSE LENGTH=730	0	nucleus,mitochondrion	Protein	4	18.965	40.888													-0.17697	-0.695697	-0.239845	0.344346	-0.291673	-0.00198015			0.165007		0.99336	0.173559	0.566312	-0.18626	0.495441	0.961656	0.981987	0.701899	0.741561	0.348145	0.594535	0.00529696	-0.173127	-0.165302	0.449355	-0.129639	0.0451988
AT1G52040	AT1G52040.1 | Symbols: MBP1, ATMBP | myrosinase-binding protein 1 | chr1:19350595-19352578 REVERSE LENGTH=462	0	cytosol	Protein	3	23.651	11.139																								0.466002	0.125964	0.241985	0.452349
AT1G52050	AT1G52050.1 | Symbols: | Mannose-binding lectin superfamily protein | chr1:19355106-19356748 REVERSE LENGTH=313	0	extracellular	Protein	2	29.971	30.365																								0.388207	0.228808	0.358892	0.23723
AT1G52060	AT1G52060.1 | Symbols: | Mannose-binding lectin superfamily protein | chr1:19359039-19360651 REVERSE LENGTH=314	0	extracellular	Protein	2	11.361	11.693							0.146835	0.294671	0.0533849	0.360593	0.299137	0.501399	-0.229405	-0.191739	-0.0165358	0.357139	-0.142788	-1.1531	0.641047	0.953822	0.49491	0.259912	0.0133434	0.475085	0.152098	0.315118	0.340352	0.522632	0.730274	0.563348	0.624076	0.0229884	0.532963	-0.0998679	-0.205048	0.282377	0.668095	-0.242188	-1.00258
AT1G52070	AT1G52070.1 | Symbols: | Mannose-binding lectin superfamily protein | chr1:19365140-19366900 REVERSE LENGTH=315	0	extracellular	Protein	7	57.468	82.675							0.201712	0.362761	0.139604	0.439245	0.0208734	0.154066	-0.199177	0.159209	-0.334601	0.337548	-0.302733	-0.855311	0.70652	0.222981	0.458198	0.106899	0.070784	0.486525	0.15044	0.32701	0.328805	0.395166	0.640129	0.262226	0.34558	0.0332325	0.483959	-0.108538	-0.329343	-0.150101	0.745746	-0.401991	-0.407004
AT1G52100	AT1G52100.1 | Symbols: | Mannose-binding lectin superfamily protein | chr1:19383291-19385123 REVERSE LENGTH=437;AT1G52100.2 | Symbols: | Mannose-binding lectin superfamily protein | chr1:19383479-19385123 REVERSE LENGTH=381	1	cytosol	Protein	3	22.438	9.8521							0.6513	0.780393	0.813857	0.874428	0.133324	0.328019	0.0573652	-0.0252913	-0.0784426	0.363508	0.0280219	-0.000969835	0.941849	0.450334	0.379722	0.899602	0.997413	-0.399815	0.14937	-0.647381	0.00610909	0.901176	0.953142	0.758375	0.790281	0.15704	0.494675	0.0158228	0.226078	0.0545444	0.512076	-0.328014	-0.385571
AT1G52220	AT1G52220.3 | Symbols: | FUNCTIONS IN: molecular_function unknown; INVOLVED IN: biological_process unknown; LOCATED IN: chloroplast thylakoid membrane, chloroplast; EXPRESSED IN: 23 plant structures; EXPRESSED DURING: 13 growth stages; BEST Arabidopsis th	0	plastid	Protein	3	43.582	39.171													-0.108217	-0.0458293		-0.0456207	-0.233199					0.273587		-0.0613821	0.782687	0.0239417	0.914781							-0.0302846			-0.0302846
AT1G52230	AT1G52230.1 | Symbols: PSAH2, PSAH-2, PSI-H | photosystem I subunit H2 | chr1:19454902-19455508 FORWARD LENGTH=145	0	plastid	Protein	3	47.142	18.149							0.98923	0.994975	0.473752	0.663433	0.0373215	0.194534	0.00143746	0.0338756	-0.0220833	0.355401	-0.247164	-0.112841	0.823614	0.930672	0.24839	0.191965	0.723781	0.0107628	0.974321	-0.215929	0.28955	0.66497	0.825657	0.000742027	0.0093492	0.213823	0.519847	-0.049537	-0.463879	-0.309198	0.109916	0.216119	0.199356
AT1G52340	AT1G52340.1 | Symbols: ABA2, SIS4, GIN1, SDR1, ISI4, SRE1, ATABA2, ATSDR1 | NAD(P)-binding Rossmann-fold superfamily protein | chr1:19489997-19491527 REVERSE LENGTH=285	0	cytosol	Protein	4	7.8319	48.095																								0.0643353	0.856403	0.0212282	0.953216
AT1G52380	AT1G52380.1 | Symbols: | NUP50 (Nucleoporin 50 kDa) protein | chr1:19509979-19511301 FORWARD LENGTH=440	0	nucleus	Protein	7	61.053	62.939							0.310685	0.481399	0.661977	0.779186	0.681175	0.788546	0.165991	0.202494	-0.02378	0.63844	-0.0133473	0.0261507	0.376883	0.919722	0.458094	0.936966	0.947225	-0.120946	0.571714	-0.00206653	0.992313	0.605565	0.786257	0.81821	0.842035	0.689738	0.79763	0.0793119	-0.170595	0.00918307	0.479125	-0.0840805	0.162927
AT1G52400	AT1G52400.3 | Symbols: BGLU18 | beta glucosidase 18 | chr1:19515250-19517930 FORWARD LENGTH=528;AT1G52400.1 | Symbols: BGL1, BGLU18, ATBG1 | beta glucosidase 18 | chr1:19515250-19517930 FORWARD LENGTH=528;AT1G52400.2 | Symbols: BGL1, BGLU18, ATBG1 | beta g	0	peroxisome	Protein	3	56.835	8.3325							0.854362	0.915966	0.0137097	0.282343	0.411302	0.593186	-0.0174126	-0.115177	0.167921	0.577643	-0.485799	-0.231651	0.549676	0.363704	0.00822224	0.109445	0.414155	0.298296	0.213035	0.207518	0.385133	0.396411	0.641071	0.0958955	0.170181	0.36904	0.605251	0.0800635	0.121314	0.117824	0.407219	-0.122142	-0.123897
AT1G52410	AT1G52410.2 | Symbols: TSA1 | TSK-associating protein 1 | chr1:19520762-19525361 FORWARD LENGTH=759;AT1G52410.1 | Symbols: TSA1 | TSK-associating protein 1 | chr1:19520762-19525361 FORWARD LENGTH=755	0	cytosol,nucleus	Protein	18	53.695	160.62							0.0266234	0.0972448	0.212811	0.488867	0.0723044	0.251698	0.264269	-0.180157	0.576344	0.0538228	0.441896	0.429439	0.436112	0.127388	0.843735	0.0837589	0.0945256	-0.0521357	0.867726	-0.0414501	0.885434	0.0829741	0.293601	0.12472	0.202941	0.733273	0.824612	0.203603	0.242641	0.295444	-0.0483771	0.420725	0.107581
AT1G52510	AT1G52510.1 | Symbols: | alpha/beta-Hydrolases superfamily protein | chr1:19563039-19565260 REVERSE LENGTH=380;AT1G52510.2 | Symbols: | alpha/beta-Hydrolases superfamily protein | chr1:19563039-19564922 REVERSE LENGTH=288	0	plastid	Protein	5	28.705	8.9047							0.0573072	0.161602	0.182071	0.464242	0.0223101	0.157562	0.132822	0.434975	0.015709	0.177647	-0.0760872	0.111865	0.113663	0.86176	0.207821	0.512335	0.482706	0.131129	0.585749	0.342696	0.0574781	0.685838	0.839696	0.000447521	0.00698013	0.461125	0.653786	0.0311093	-0.0826022	-0.116007	0.0104811	0.0433872	0.300288
AT1G52670	AT1G52670.1 | Symbols: | Single hybrid motif superfamily protein | chr1:19615119-19617420 REVERSE LENGTH=274	0	plastid	Protein	5	48.263	54.169							0.167824	0.321454	0.0959119	0.406418	0.144496	0.341525	-0.163578	-0.553741	0.389213	0.0453857	-0.27156	-0.427189	0.0507125	0.152394	0.866843	0.220778	0.263663	0.274312	0.336689	0.122779	0.688098	0.110457	0.336245	0.00244902	0.0195517	0.106687	0.460774	-0.152175	-0.630555	0.0462709	-0.159505	0.147236	-0.164323
AT1G52730	AT1G52730.2 | Symbols: | Transducin/WD40 repeat-like superfamily protein | chr1:19642866-19644978 FORWARD LENGTH=343;AT1G52730.1 | Symbols: | Transducin/WD40 repeat-like superfamily protein | chr1:19642866-19644978 FORWARD LENGTH=343	0	cytosol	Protein	3	96.119	8.8101													0.0520623	0.574303	-0.0453523		-0.177556	-0.143146		0.723175				0.195024	0.523454	-0.261364	0.320485							-0.0482521	0.0757365	0.0370969		-0.264447	-0.0413943
AT1G52760	AT1G52760.1 | Symbols: LysoPL2 | lysophospholipase 2 | chr1:19651378-19652576 FORWARD LENGTH=332	0	mitochondrion	Protein	18	54.401	323.31							0.318858	0.489425	0.424384	0.625219	0.626712	0.751493	0.0896898	0.259151	0.0912018	-0.107807	-0.106851	0.312754	0.328727	0.580373	0.606992	0.45701	0.144975	-0.0489167	0.861052	-0.204551	0.297626	0.500452	0.712334	0.273642	0.355453	0.0738139	0.460027	0.0531146	0.39455	0.251856	0.00484845	-0.26442	-0.121261
AT1G52780	AT1G52780.1 | Symbols: | Protein of unknown function (DUF2921) | chr1:19658846-19662025 FORWARD LENGTH=1059	0	golgi	Protein	6	73.938	19.862													-0.481713					-0.481713						-0.0311117	0.921909	-0.0539862	0.838189
AT1G53000	AT1G53000.1 | Symbols: KDSB | Nucleotide-diphospho-sugar transferases superfamily protein | chr1:19745330-19747133 REVERSE LENGTH=290	0	mitochondrion	Protein	3	50.166	8.3305							0.851603	0.915341	0.258291	0.525323	0.531715	0.683501	-0.0144173	0.289639	-0.00121727	0.0375724	-0.201264	-0.196817	0.335542	0.991171	0.748977	0.105739	0.406931	-0.0434547	0.873629	0.0044001	0.985582	0.480392	0.699234	0.0434948	0.101243	0.934515	0.956294	-0.0532681	0.0356451	-0.0797156	-0.0350918	-0.165764	-0.0214141
AT1G53070	AT1G53070.1 | Symbols: | Legume lectin family protein | chr1:19778371-19779189 FORWARD LENGTH=272	0	extracellular	Protein	3	34.645	33.972																								0.466619	0.0847615	0.388929	0.12356							0.950157			0.950157
AT1G53240	AT1G53240.1 | Symbols: mMDH1 | Lactate/malate dehydrogenase family protein | chr1:19854966-19856802 REVERSE LENGTH=341	0	mitochondrion	Protein	7	34.16	67.083							0.353519	0.522995	0.0560701	0.361327	0.0845568	0.26834	-0.0747983	0.0124334	0.22095	0.136004	-0.295601	-0.447778	0.93092	0.167814	0.494674	0.0167558	0.154557	0.182086	0.251164	0.386636	0.00283748	0.636262	0.805895	0.08553	0.156778	0.319444	0.576431	-0.0371881	-0.371426	-0.0190519	0.0497488	0.116545	0.0382434
AT1G53280	AT1G53280.1 | Symbols: | Class I glutamine amidotransferase-like superfamily protein | chr1:19864942-19867341 REVERSE LENGTH=438	0	plastid	Protein	9	34.045	238.19													0.287703	0.169485	0.361013	-0.00270708	0.765679	0.145045		0.225992	0.993992		0.450783	-0.52668	0.0182387	-0.231382	0.324057							0.0957138	-0.152113	-0.0285832	0.202747	0.6896	-0.233082
AT1G53310	AT1G53310.3 | Symbols: ATPPC1, PEPC1, ATPEPC1, PPC1 | phosphoenolpyruvate carboxylase 1 | chr1:19884261-19888070 REVERSE LENGTH=967;AT1G53310.2 | Symbols: ATPPC1, PEPC1, ATPEPC1, PPC1 | phosphoenolpyruvate carboxylase 1 | chr1:19884261-19888070 REVERSE LEN	0	cytosol	Protein	10	47.657	62.768							0.0333874	0.111823	0.23636	0.507348	0.0442214	0.206718	0.34842	0.408562	-0.0274993	-0.143413	0.706346	0.798105	0.24412	0.942611	0.717	0.0880612	0.0552927	0.157735	0.538068	0.0179351	0.954686	0.503918	0.714809	0.000221571	0.005106	0.0983828	0.461348	0.100676	0.81536	0.389569	-0.35846	-0.197468	-0.145621
AT1G53430	AT1G53430.2 | Symbols: | Leucine-rich repeat transmembrane protein kinase | chr1:19936073-19940959 FORWARD LENGTH=997;AT1G53430.1 | Symbols: | Leucine-rich repeat transmembrane protein kinase | chr1:19935298-19940959 FORWARD LENGTH=1030	0	plasma membrane	Protein	2	13.834	3.3886																								0.54297	0.0212381	0.295394	0.219408
AT1G53500	AT1G53500.1 | Symbols: MUM4, RHM2, ATRHM2, ATMUM4 | NAD-dependent epimerase/dehydratase family protein | chr1:19967157-19969239 REVERSE LENGTH=667	1	cytosol	Protein	2	15.273	318.56							2.78824e-05	0.000864061	0.399276	0.607684	0.134831	0.330347	0.519176	0.829997	0.590199	0.163885	0.548025	0.463776	0.0256452	0.0964225	0.466082	0.0271312	0.0314867	0.10793	0.744851	0.45002	0.0536474	0.0239376	0.170445	0.243611	0.326844	0.273781	0.557176	0.243427	0.539841	0.33813	-0.146545	0.111799	0.373907
AT1G53520	AT1G53520.1 | Symbols: | Chalcone-flavanone isomerase family protein | chr1:19976485-19977915 REVERSE LENGTH=287	0	plastid	Protein	4	30.272	21.601							0.060061	0.166184	0.170748	0.45507	0.496695	0.662785	0.180332	0.373841	-0.205248	0.0298003	0.237289	0.465976	0.0190815	0.298717	0.92145	0.122864	0.117458	0.00821055	0.979061	-0.0705968	0.760031	0.162201	0.406274	0.649908	0.698602	0.710221	0.810961	0.158249	0.20191	-0.0240079	0.341066	-0.0388581	0.311137
AT1G53580	AT1G53580.1 | Symbols: GLX2-3, ETHE1, GLY3 | glyoxalase II 3 | chr1:19991542-19993250 REVERSE LENGTH=294;AT1G53580.2 | Symbols: GLX2-3, ETHE1, GLY3 | glyoxalase II 3 | chr1:19991542-19993250 REVERSE LENGTH=294	0	mitochondrion	Protein	3	102.48	17.966							0.428213	0.590197	0.57658	0.723797	0.0456942	0.208312	-0.0835605	-0.21027	-0.0678118	0.234113	-0.0865774	-0.287256	0.521687	0.728105	0.369714	0.578017	0.287	-0.0420767	0.870118	-0.302739	0.0648575	0.190354	0.438511	0.026299	0.0761383	0.356671	0.596441	-0.133087	-0.373327	-0.297296	0.211027	-0.00278759	-0.203054
AT1G53645	AT1G53645.1 | Symbols: | hydroxyproline-rich glycoprotein family protein | chr1:20026434-20028587 REVERSE LENGTH=523	0	mitochondrion	Protein	3	46.592	61.826																								0.122459	0.628458	0.120327	0.609729							0.350486			0.350486
AT1G53670	AT1G53670.1 | Symbols: MSRB1, ATMSRB1 | methionine sulfoxide reductase B 1 | chr1:20036687-20038074 FORWARD LENGTH=202;AT1G53670.2 | Symbols: MSRB1, ATMSRB1 | methionine sulfoxide reductase B 1 | chr1:20036687-20038074 FORWARD LENGTH=195	0	plastid	Protein	19	60.459	323.31							0.000135039	0.00274176	0.346476	0.577134	0.0237299	0.162522	0.442386	0.17047	0.661316	0.733084	0.297896	0.349163	0.496686	0.0107147	0.0298763	0.196911	0.190934	-0.00472487	0.990443	-0.164691	0.509441	0.337601	0.589734	0.00293432	0.0215829	0.356678	0.596108	0.094726	-0.270081	0.127333	0.377395	0.109005	0.129977
AT1G53730	AT1G53730.1 | Symbols: SRF6 | STRUBBELIG-receptor family 6 | chr1:20061771-20065475 FORWARD LENGTH=719;AT1G53730.2 | Symbols: SRF6 | STRUBBELIG-receptor family 6 | chr1:20061771-20065475 FORWARD LENGTH=720	0	plasma membrane	Protein	9	84.375	139.33													-0.625606		-0.530545			-0.720666					0.162235	0.00132677	0.9969	-0.222754	0.293545							-0.242757					-0.242757
AT1G53750	AT1G53750.1 | Symbols: RPT1A | regulatory particle triple-A 1A | chr1:20065921-20068324 REVERSE LENGTH=426	0	cytosol,nucleus	Protein	10	41.839	136.05							0.615128	0.750492	0.156546	0.451103	0.0893492	0.274383	0.0618377	0.453566	-0.219006	-0.416603	0.278093	0.213139	0.185782	0.387914	0.153587	0.340073	0.494005	0.20149	0.334006	0.0515603	0.832128	0.0246412	0.170838	0.0033644	0.0238387	0.310141	0.575409	0.24775	0.691188	0.198249	0.0220676	0.0908684	0.236374
AT1G53840	AT1G53840.1 | Symbols: ATPME1, PME1 | pectin methylesterase 1 | chr1:20101533-20103458 FORWARD LENGTH=586	0	golgi	Protein	10	29.573	199.76													0.0671959	0.24192	-0.00653044	0.609662	-0.415928	-0.093144	0.638563	0.980702	0.154081	0.201561		0.200806	0.322217	0.239477	0.184155	0.481058	0.699501	0.194759	0.276131	0.250435	0.550654	0.0792099	-0.180752	-0.169981	0.454643	-0.0497777	0.341918
AT1G53850	AT1G53850.2 | Symbols: PAE1 | 20S proteasome alpha subunit E1 | chr1:20104131-20105792 REVERSE LENGTH=237;AT1G53850.1 | Symbols: PAE1, ATPAE1 | 20S proteasome alpha subunit E1 | chr1:20104131-20105792 REVERSE LENGTH=237	0	cytosol,nucleus	Protein	3	37.754	11.369							0.387743	0.556837	0.389794	0.601332	0.284036	0.489745	0.0520503	-0.0777347	0.152807	0.186613	0.110244	-0.111678	0.607751	0.453543	0.14641	0.159598	0.380766	-0.00606172	0.981595	-0.0891739	0.619847	0.755202	0.878593	0.361484	0.435766	0.790322	0.858132	0.0200435	-0.123198	-0.0211058	0.0670937	0.104879	0.0725484
AT1G54000	AT1G54000.1 | Symbols: | GDSL-like Lipase/Acylhydrolase superfamily protein | chr1:20154548-20156365 REVERSE LENGTH=391	0	vacuole	Protein	5	36.975	56.125							0.199435	0.359986	0.0836057	0.395215	0.279642	0.487306	-0.125217	-0.283808	0.103315	0.32405	-0.354966	-0.414674	0.0729364	0.670706	0.164431	0.0294521	0.236961	0.0778344	0.779354	0.221034	0.290144	0.100344	0.326737	0.106552	0.182715	0.29652	0.571734	-0.144571	-0.415066	0.0575402	0.0928299	-0.26622	-0.191938
AT1G54010	AT1G54010.1 | Symbols: | GDSL-like Lipase/Acylhydrolase superfamily protein | chr1:20158854-20160747 REVERSE LENGTH=386	0	vacuole	Protein	3	119.96	3.7589							0.145301	0.293393	0.0368251	0.335758	0.372388	0.558677	-0.1574	-0.424081	0.100797	0.385849	-0.231679	-0.617888	0.0477036	0.630055	0.147979	0.238524	0.128556	-0.0100974	0.978712	-0.408499	0.0471837	0.041835	0.21458	0.0433222	0.101085	0.235596	0.544463	-0.190469	-0.492405	-0.15163	0.175434	-0.195436	-0.288307
AT1G54030	AT1G54030.1 | Symbols: MVP1 | GDSL-like Lipase/Acylhydrolase superfamily protein | chr1:20167685-20169476 FORWARD LENGTH=417	0	vacuole	Protein	8	32.245	69.521							0.00383633	0.0279558	0.589082	0.728621	0.0784575	0.258165	0.339194	0.613391	0.436911	0.260623	0.321518	0.0635263	0.11473	0.0362006	0.466341	0.0428887	0.715625	-0.0905154	0.755667	-0.31185	0.133298	0.238499	0.492287	0.266851	0.349766	0.351631	0.595573	0.118505	-0.27075	0.109416	0.168164	0.359014	0.226681
AT1G54040	AT1G54040.2 | Symbols: ESP, TASTY | epithiospecifier protein | chr1:20170995-20173885 REVERSE LENGTH=341;AT1G54040.1 | Symbols: ESP, TASTY, ESR | epithiospecifier protein | chr1:20170995-20171780 REVERSE LENGTH=261	0	cytosol	Protein	4	30.378	19.267																								0.0744559	0.877239	-0.582462	0.0556019
AT1G54080	AT1G54080.1 | Symbols: UBP1A | oligouridylate-binding protein 1A | chr1:20183923-20186824 REVERSE LENGTH=426;AT1G54080.2 | Symbols: UBP1A | oligouridylate-binding protein 1A | chr1:20183923-20186824 REVERSE LENGTH=430	0	nucleus	Protein	12	35.804	323.31																								-0.0222307	0.921511	0.150172	0.317737
AT1G54090	AT1G54090.1 | Symbols: ATEXO70D2, EXO70D2 | exocyst subunit exo70 family protein D2 | chr1:20189737-20191605 FORWARD LENGTH=622	0	cytosol	Protein	6	46.99	31.844																								0.015863	0.958965	0.0469516	0.847788
AT1G54100	AT1G54100.2 | Symbols: ALDH7B4 | aldehyde dehydrogenase 7B4 | chr1:20195435-20198853 REVERSE LENGTH=508;AT1G54100.1 | Symbols: ALDH7B4 | aldehyde dehydrogenase 7B4 | chr1:20195435-20198853 REVERSE LENGTH=508	0	cytosol	Protein	18	110.28	289.14							5.87471e-05	0.00149096	0.218122	0.491108	0.0556993	0.225322	0.378745	0.567831	0.141195	0.137811	0.455401	0.591484	0.0115995	0.485243	0.588956	0.0128881	0.0121437	0.339902	0.15211	-0.0918955	0.743842	0.000189088	0.0116537	0.0012972	0.0134741	0.151567	0.487505	0.259641	0.438691	0.248877	0.176442	0.00186252	0.432333
AT1G54140	AT1G54140.1 | Symbols: TAFII21, TAF9 | TATA binding protein associated factor 21kDa subunit | chr1:20214076-20214869 REVERSE LENGTH=183	0	nucleus	Protein	3	110.23	10.264																								-0.3142	0.376049	-0.576941	0.0446918							0.23284			0.23284
AT1G54170	AT1G54170.1 | Symbols: CID3 | CTC-interacting domain 3 | chr1:20221353-20224919 REVERSE LENGTH=587	0	nucleus	Protein	7	75.225	105.57													-0.207644	-0.217913	0.21707	-0.215209	-0.125858	-0.696312		0.672108	0.462289	0.86372		-0.1826	0.397505	-0.0767271	0.744134							-0.146595	-0.0686507	-0.55082	0.418398	-0.199035	-0.33287
AT1G54220	AT1G54220.2 | Symbols: | Dihydrolipoamide acetyltransferase, long form protein | chr1:20246460-20250208 REVERSE LENGTH=539;AT1G54220.1 | Symbols: | Dihydrolipoamide acetyltransferase, long form protein | chr1:20246460-20250208 REVERSE LENGTH=539	0	mitochondrion	Protein	12	30.729	75.387							0.00802308	0.0451624	0.0615936	0.362062	0.43069	0.609799	-0.175409	0.042649	0.0176125	-0.333516	-0.461172	-0.142621	0.701044	0.853467	0.0704224	0.0192604	0.453126	-0.0919211	0.683539	-0.00974571	0.969401	0.771971	0.886008	0.780084	0.8097	0.254869	0.551201	-0.0183649	0.0858241	0.141231	0.0378871	-0.279503	-0.0772638
AT1G54270	AT1G54270.1 | Symbols: EIF4A-2 | eif4a-2 | chr1:20260495-20262018 FORWARD LENGTH=412;AT1G54270.2 | Symbols: EIF4A-2 | eif4a-2 | chr1:20260495-20262018 FORWARD LENGTH=407	0	cytosol	Protein	10	32.332	97.246							0.116332	0.258087	0.693871	0.796357	0.25289	0.462011	0.191866	0.294195	0.113732	-0.104013	0.236985	0.418431	0.340124	0.709756	0.713148	0.229871	0.194709	0.235435	0.199878	0.302168	0.0613754	0.28634	0.537096	0.0417287	0.0990415	0.474895	0.66357	0.122184	0.399671	0.305353	-0.183994	-0.0340107	0.1239
AT1G54340	AT1G54340.1 | Symbols: ICDH | isocitrate dehydrogenase | chr1:20283520-20286506 FORWARD LENGTH=416	0	peroxisome	Protein	4	56.918	9.7827																								0.209243	0.350093	0.175391	0.415644
AT1G54410	AT1G54410.1 | Symbols: | dehydrin family protein | chr1:20310305-20310601 REVERSE LENGTH=98	0	cytosol	Protein	5	22.607	30.797													0.0909237		-0.287672		0.224744	0.335698		0.18443				0.0657494	0.744559	0.132896	0.411674							-0.568916				-0.568916
AT1G54570	AT1G54570.1 | Symbols: | Esterase/lipase/thioesterase family protein | chr1:20380649-20384953 REVERSE LENGTH=704	0	plastid	Protein	3	78.084	14.128							0.575736	0.717599	0.769638	0.846688	0.125704	0.318862	-0.0741252	0.228664	-0.202527	-0.124911	-0.000145971	-0.271707	0.444952	0.612764	0.639085	0.999655	0.0693031	-0.369193	0.162557	-0.559888	0.0139766	0.66282	0.826173	0.0101573	0.045147	0.0416287	0.480637	-0.0557954	0.599066	0.28656	-0.367812	-0.249905	-0.546887
AT1G54580	AT1G54580.1 | Symbols: ACP2 | acyl carrier protein 2 | chr1:20389572-20390770 FORWARD LENGTH=136	0	plastid	Protein	22	47.803	203.88							0.000107849	0.00238727	0.167337	0.453782	0.322345	0.521311	0.989918	0.0329747	1.15487	1.37489	0.672066	1.71479	0.952674	0.0203505	0.0730977	0.258087	0.00273453	-0.137769	0.47443	-0.117332	0.519761	0.195235	0.446206	0.6949	0.735776	0.040282	0.476478	0.297606	-0.230685	-0.385531	-0.308424	0.947923	1.46475
AT1G54630	AT1G54630.1 | Symbols: ACP3 | acyl carrier protein 3 | chr1:20401642-20402919 REVERSE LENGTH=136	0	plastid	Protein	4	64.148	19.138							0.000579216	0.00804345	0.000369575	0.1814	0.775722	0.855298	0.378814	-0.538192	0.356135	0.935376	0.290015	0.850736	0.150769	0.106141	0.00113027	0.0676225	0.0121233	-0.182093	0.295758	-0.275597	0.0625693	0.994382	0.997135	0.0274284	0.0771723	0.207632	0.516495	0.000741225	-0.463343	-0.104377	0.181675	0.132306	0.257445
AT1G54690	AT1G54690.1 | Symbols: HTA3, H2AXB, G-H2AX, GAMMA-H2AX | gamma histone variant H2AX | chr1:20414607-20415206 REVERSE LENGTH=142;AT1G08880.1 | Symbols: HTA5, H2AXA, G-H2AX, GAMMA-H2AX | Histone superfamily protein | chr1:2847144-2847676 REVERSE LENGTH=142	0	nucleus	Protein	4	25.947	323.31							0.352725	0.522082	0.17611	0.459789	0.0775575	0.257796	0.0802377	-0.276025	0.0490777	-0.00198288	0.271835	0.358283	0.332913	0.748948	0.98207	0.217794	0.252483	0.100388	0.611543	-0.120141	0.497414	0.586873	0.77237	0.959103	0.964428	0.50209	0.681844	-0.0569205	0.100063	-0.296016	-0.242358	-0.0490355	0.202743
AT1G54780	AT1G54780.1 | Symbols: TLP18.3 | thylakoid lumen 18.3 kDa protein | chr1:20439533-20440953 FORWARD LENGTH=285	0	plastid	Protein	21	43.194	323.31							0.224316	0.389609	0.698151	0.797848	0.0021184	0.0577655	0.142871	0.0669181	0.083218	0.481244	0.0756614	0.00731447	0.848139	0.740058	0.146621	0.650418	0.975812	-0.132957	0.337936	-0.0603188	0.683993	0.907796	0.954916	0.00157503	0.0148679	0.135212	0.474961	-0.0133533	-0.492407	-0.118044	0.491158	0.0358319	0.0166953
AT1G55020	AT1G55020.1 | Symbols: LOX1, ATLOX1 | lipoxygenase 1 | chr1:20525798-20530143 FORWARD LENGTH=859	0	golgi	Protein	27	43.143	323.31							0.18559	0.343633	0.0628508	0.364362	0.0691714	0.247221	0.180723	-0.024438	-0.378995	0.456577	0.0120629	0.838409	0.912752	0.153739	0.266046	0.972529	0.0337384	-0.0448217	0.885721	-0.0592932	0.830586	0.48696	0.702793	0.00383004	0.0258728	0.443447	0.643842	0.0908824	0.1162	-0.329141	0.340654	-0.0241538	0.350853
AT1G55150	AT1G55150.1 | Symbols: | DEA(D/H)-box RNA helicase family protein | chr1:20574634-20577141 FORWARD LENGTH=501	0	cytosol	Protein	8	46.082	57.172							0.0301416	0.105138	0.031378	0.331212	0.637015	0.757678	0.20273	0.79991	0.22925	0.010386	-0.0474057	0.0215105	0.104733	0.267316	0.943806	0.782796	0.915768	0.11608	0.627814	0.130753	0.546638							0.116879	0.271877	0.123095	0.160196	-0.207441	0.236665
AT1G55160	AT1G55160.1 | Symbols: | unknown protein; FUNCTIONS IN: molecular_function unknown; INVOLVED IN: biological_process unknown; LOCATED IN: mitochondrion, plastid; EXPRESSED IN: 24 plant structures; EXPRESSED DURING: 13 growth stages; BEST Arabidopsis thalia	0	plastid,mitochondrion	Protein	3	37.008	28.45													0.207595	-0.0198022		1.14437	-0.0410622	-0.253121	0.933146			0.864144		-0.12876	0.526111	0.139419	0.453324	0.199966	0.450624	0.679464	0.722071	0.755778	0.839174	-0.110059	0.00720722	0.015025	-0.0958493	-0.211485	-0.265192
AT1G55210	AT1G55210.2 | Symbols: | Disease resistance-responsive (dirigent-like protein) family protein | chr1:20598057-20598620 REVERSE LENGTH=187;AT1G55210.1 | Symbols: | Disease resistance-responsive (dirigent-like protein) family protein | chr1:20598057-205986	0	extracellular	Protein	2	47.233	11.785							0.311519	0.482184	0.827199	0.881368	0.487533	0.656809	0.184206	0.313557	0.366326	-0.0285066	-0.127614	0.39727	0.544488	0.024456	0.759501	0.219675	0.60512	0.179976	0.487584	0.468352	0.0179242	0.527129	0.73408	0.703992	0.743231	0.779782	0.853402	0.110683	-0.0150113	0.100181	-0.0164279	-0.0704427	0.555119
AT1G55450	AT1G55450.1 | Symbols: | S-adenosyl-L-methionine-dependent methyltransferases superfamily protein | chr1:20705274-20706825 REVERSE LENGTH=311;AT1G55450.2 | Symbols: | S-adenosyl-L-methionine-dependent methyltransferases superfamily protein | chr1:2070527	1	golgi	Protein	3	70.77	10.527							0.196101	0.355712	0.299534	0.551675	0.554606	0.700993	0.111137	0.359722	0.303737	0.04486	-0.137223	-0.0154126	0.250002	0.192549	0.674591	0.440343	0.907193	0.150687	0.477991	0.195211	0.287563	0.573472	0.7627	0.494368	0.561615	0.503064	0.68189	0.0380997	0.0376227	0.187323	-0.0533696	-0.139167	0.158089
AT1G55480	AT1G55480.1 | Symbols: ZKT | protein containing PDZ domain, a K-box domain, and a TPR region | chr1:20713822-20715351 FORWARD LENGTH=335	0	plastid	Protein	20	54.208	314.21							0.758984	0.856438	0.146642	0.446137	0.00554694	0.0928166	0.0289606	-0.342367	0.261418	0.362787	-0.0621008	-0.0749332	0.169518	0.292208	0.159926	0.666759	0.747317	-0.110569	0.634761	0.233367	0.203351	0.33529	0.587467	0.000568524	0.00788977	0.0587256	0.479399	-0.0950236	-0.667763	-0.167091	0.131837	0.186056	0.0418422
AT1G55490	AT1G55490.2 | Symbols: CPN60B, LEN1 | chaperonin 60 beta | chr1:20715717-20718673 REVERSE LENGTH=600;AT1G55490.1 | Symbols: CPN60B, LEN1 | chaperonin 60 beta | chr1:20715717-20718673 REVERSE LENGTH=600	0	plastid	Protein	2	20.597	8.0496							0.0406419	0.126748	0.135006	0.433581	0.137155	0.333268	-0.0946256	0.106132	-0.0435828	-0.124419	-0.26121	-0.150048	0.403531	0.586409	0.190469	0.0452092	0.208711	-0.567761	0.0107011	-0.582239	0.00369647	0.464999	0.686833	0.20959	0.292296	0.821373	0.879003	0.0314549	0.115431	-0.00725696	0.00707104	-0.0256287	0.0676582
AT1G55510	AT1G55510.1 | Symbols: BCDH BETA1 | branched-chain alpha-keto acid decarboxylase E1 beta subunit | chr1:20723482-20725505 FORWARD LENGTH=352	0	mitochondrion	Protein	3	65.389	7.2865																								0.0603167	0.872056	-0.327254	0.204114
AT1G55670	AT1G55670.1 | Symbols: PSAG | photosystem I subunit G | chr1:20802874-20803356 REVERSE LENGTH=160	0	plastid	Protein	13	58.467	85.583													-0.280931		-0.482654	1.61042	-0.314859	-1.93663		0.573326	0.0848723	0.385457		0.174106	0.54278	0.295729	0.208482							-0.428315	-0.689016	-0.52065	0.836452	-0.497229	-1.27113
AT1G55805	AT1G55805.1 | Symbols: | BolA-like family protein | chr1:20858956-20859438 REVERSE LENGTH=160	0	plastid	Protein	7	46.762	286.61													-0.0109098	0.0166018	0.356621	0.15171	-0.365174	-0.214307	0.965937		0.527432	0.314741	0.587392	0.0697438	0.806858	0.282285	0.156783							-0.305955	-2.12235	0.075964	-0.0639016	0.139849	0.440659
AT1G55810	AT1G55810.2 | Symbols: UKL3 | uridine kinase-like 3 | chr1:20861273-20864003 FORWARD LENGTH=461;AT1G55810.3 | Symbols: UKL3 | uridine kinase-like 3 | chr1:20861273-20864003 FORWARD LENGTH=466;AT1G55810.1 | Symbols: UKL3 | uridine kinase-like 3 | chr1:20861	0	cytosol	Protein	3	47.234	7.9531							0.017393	0.0737826	0.0473395	0.359316	0.0429528	0.203697	0.230697	0.694798	0.272856	-0.26038	0.243245	0.202963	0.0449407	0.1866	0.327598	0.184248	0.265567	-0.162353	0.488445	-0.248149	0.207306	0.170514	0.414555	0.0187751	0.0631944	0.0247887	0.528218	0.119874	0.621518	0.303149	-0.0328556	-0.260802	-0.0316378
AT1G55890	AT1G55890.1 | Symbols: | Tetratricopeptide repeat (TPR)-like superfamily protein | chr1:20901364-20902560 FORWARD LENGTH=398	0	mitochondrion	Protein	3	10.796	40.069							0.286499	0.455674	0.924337	0.941277	0.0249409	0.166178	0.155132	0.289852	0.217373	-0.0886339	0.241697	0.115373	0.558435	0.53724	0.769581	0.140392	0.693238	-0.132697	0.493021	0.00521945	0.981715	0.19774	0.448747	0.0365423	0.0905898	0.0877214	0.453958	0.174681	0.836681	0.380811	-0.274686	0.0673804	-0.136783
AT1G55900	AT1G55900.2 | Symbols: TIM50 | Haloacid dehalogenase-like hydrolase (HAD) superfamily protein | chr1:20903163-20905420 FORWARD LENGTH=370;AT1G55900.1 | Symbols: TIM50, emb1860 | Haloacid dehalogenase-like hydrolase (HAD) superfamily protein | chr1:20903163	0	mitochondrion	Protein	12	78.203	61.589													0.472919	0.472719		0.17963	0.709595	0.52973				0.0823122	0.166708	0.120556	0.716616	0.0718162	0.827536							0.684194	0.236682			1.1317
AT1G56000	AT1G56000.1 | Symbols: | FAD/NAD(P)-binding oxidoreductase family protein | chr1:20944149-20946101 FORWARD LENGTH=384;AT1G55980.1 | Symbols: | FAD/NAD(P)-binding oxidoreductase family protein | chr1:20938899-20941813 REVERSE LENGTH=466	0	plastid	Protein	2	14.528	131.31																								0.160211	0.577153	0.00811734	0.980444
AT1G56050	AT1G56050.1 | Symbols: | GTP-binding protein-related | chr1:20963793-20966181 FORWARD LENGTH=421	0	plastid	Protein	2	14.65	165.28							0.361377	0.530621	0.572276	0.720236	0.139351	0.336109	0.0576086	0.257007	0.0605623	-0.0517937	-0.0123453	0.0346126	0.350708	0.578958	0.502948	0.897542	0.705914	-0.144495	0.583957	-0.215583	0.323442	0.0227854	0.170186	0.0297168	0.0807873	0.325431	0.578943	0.101513	-0.0204879	0.129396	0.141861	0.0172751	0.239518
AT1G56070	AT1G56070.1 | Symbols: LOS1 | Ribosomal protein S5/Elongation factor G/III/V family protein | chr1:20968245-20971077 REVERSE LENGTH=843	0	cytosol	Protein	11	31.138	82.423							0.0247761	0.0932746	0.092381	0.401272	0.026597	0.170279	0.24866	0.646821	0.0521691	-0.240077	0.318818	0.465568	0.0637498	0.82874	0.326967	0.11655	0.109007	0.161787	0.38115	0.448569	0.00171857	0.0271689	0.17458	0.00472325	0.0288168	0.0275606	0.522031	0.222555	0.7748	0.187593	-0.286227	0.126	0.31061
AT1G56110	AT1G56110.1 | Symbols: NOP56 | homolog of nucleolar protein NOP56 | chr1:20984544-20986893 REVERSE LENGTH=522	0	nucleus	Protein	17	98.044	84.439							0.393936	0.561893	0.144084	0.443857	0.829888	0.891327	0.137746	-0.278386	-0.0824154	-0.266087	0.553969	0.761649	0.344113	0.851163	0.440705	0.0957112	0.119756	-0.126143	0.512606	-0.332935	0.0229035							0.0626628	0.0654566	0.144514	-0.0422926	0.575331	-0.429695
AT1G56140	AT1G56140.1 | Symbols: | Leucine-rich repeat transmembrane protein kinase | chr1:21001708-21007725 REVERSE LENGTH=1033	0	plasma membrane	Protein	7	55.575	22.885																								0.196939	0.473045	-0.145498	0.585506
AT1G56145	AT1G56145.2 | Symbols: | Leucine-rich repeat transmembrane protein kinase | chr1:21008225-21013934 REVERSE LENGTH=1039;AT1G56145.1 | Symbols: | Leucine-rich repeat transmembrane protein kinase | chr1:21008225-21013934 REVERSE LENGTH=1012	0	plasma membrane	Protein	2	20.828	8.4619													0.0425975	0.00280812			0.0823868							0.104459	0.787446	-0.0639966	0.863806							-0.0867557		-0.0867557
AT1G56190	AT1G56190.2 | Symbols: | Phosphoglycerate kinase family protein | chr1:21028622-21030454 FORWARD LENGTH=405;AT1G56190.1 | Symbols: | Phosphoglycerate kinase family protein | chr1:21028403-21030454 FORWARD LENGTH=478	0	plastid	Protein	4	20.618	93.221							0.124706	0.268569	0.302427	0.553197	0.0558471	0.224379	-0.0865686	0.00147937	0.0369553	-0.0193114	-0.296955	-0.155012	0.989455	0.650069	0.876875	0.0829997	0.3449	0.259864	0.161714	0.173002	0.34433	0.30307	0.552388	0.000901189	0.0107012	0.65218	0.775233	-0.0477099	0.015638	-0.0688062	0.0237314	-0.174032	-0.0350804
AT1G56220	AT1G56220.1 | Symbols: | Dormancy/auxin associated family protein | chr1:21043414-21044469 FORWARD LENGTH=137;AT1G56220.4 | Symbols: | Dormancy/auxin associated family protein | chr1:21043414-21044381 FORWARD LENGTH=109;AT1G56220.2 | Symbols: | Dormancy	0	nucleus	Protein	10	34.475	81.844							0.00173138	0.0166575	0.837992	0.888368	0.236817	0.442811	-0.433262	-0.30923	-0.430064	-0.247928	-0.669055	-0.510036	0.223642	0.172593	0.167592	0.00691457	0.284341	0.12567	0.600152	0.44338	0.0113492	0.0846342	0.295862	0.000436656	0.00688275	0.0552799	0.47257	-0.234575	-0.876538	-0.453984	0.0722918	-0.277136	0.362491
AT1G56330	AT1G56330.1 | Symbols: SAR1, ATSAR1, ATSARA1B, ATSAR1B, SAR1B | secretion-associated RAS 1B | chr1:21086845-21088478 REVERSE LENGTH=193;AT3G62560.1 | Symbols: | Ras-related small GTP-binding family protein | chr3:23137539-23138880 FORWARD LENGTH=193	0	endoplasmic reticulum,cytosol	Protein	26	37.41	323.31							0.390451	0.558545	0.554326	0.708238	0.111654	0.30278	0.172701	0.0159057	0.862562	0.0631364	-0.0222967	-0.055802	0.980344	0.00918341	0.908471	0.944207	0.903336	0.286903	0.0560977	0.193123	0.185392	0.526367	0.733371	0.520525	0.584909	0.308426	0.574434	-0.105179	-0.632236	-0.353677	-0.123481	0.185588	0.397909
AT1G56340	AT1G56340.2 | Symbols: CRT1, CRT1a, AtCRT1a | calreticulin 1a | chr1:21090022-21092630 REVERSE LENGTH=424;AT1G56340.1 | Symbols: CRT1, CRT1a, AtCRT1a | calreticulin 1a | chr1:21090059-21092630 REVERSE LENGTH=425	0	endoplasmic reticulum	Protein	21	63.808	323.31							1.00481e-05	0.00036977	0.201547	0.479448	0.0766235	0.256719	-0.497432	-0.55117	-0.554546	-0.0876266	-0.470423	-0.823396	0.065495	0.00324791	0.733473	0.0462121	0.0107533	-0.122808	0.468335	-0.0531585	0.767266	0.000176923	0.0113988	0.0644429	0.130143	0.274131	0.557106	-0.373667	-0.458672	-0.240946	-0.0804037	-0.407738	-0.680575
AT1G56450	AT1G56450.1 | Symbols: PBG1 | 20S proteasome beta subunit G1 | chr1:21141970-21144186 FORWARD LENGTH=246	0	cytosol,nucleus	Protein	2	38.734	3.0671							0.0908226	0.219886	0.0805095	0.39451	0.210248	0.416396	0.0807034	0.221783	0.146657	0.211052	-0.0720522	-0.103923	0.136363	0.114767	0.108571	0.340925	0.396539	0.0937656	0.589379	0.117402	0.446325	0.568183	0.758101	0.322331	0.400221	0.676668	0.792317	-0.0266532	-0.102286	0.0238003	0.0734948	-0.107761	-0.0205144
AT1G56500	AT1G56500.1 | Symbols: | haloacid dehalogenase-like hydrolase family protein | chr1:21159775-21167092 FORWARD LENGTH=1055	0	plastid	Protein	2	17.085	7.1904							0.703846	0.819021	0.681403	0.792236	0.548865	0.695528	0.0498924	-0.156442	0.107009	0.211993	0.291232	-0.20433	0.603204	0.746358	0.423224	0.213204	0.596492	0.0689441	0.814602	-0.00031189	0.999324	0.642118	0.810831	0.0495924	0.109877	0.0812816	0.452988	0.0444333	-0.337237	-0.129767	-0.0713384	0.395688	0.364821
AT1G56580	AT1G56580.1 | Symbols: SVB | Protein of unknown function, DUF538 | chr1:21198402-21198902 REVERSE LENGTH=166	1	cytosol	Protein	2	17.672	8.8782													0.753168			0.753168								0.176749	0.350459	0.0804273	0.691612
AT1G56700	AT1G56700.2 | Symbols: | Peptidase C15, pyroglutamyl peptidase I-like | chr1:21256743-21257640 FORWARD LENGTH=219;AT1G56700.1 | Symbols: | Peptidase C15, pyroglutamyl peptidase I-like | chr1:21256743-21257640 FORWARD LENGTH=219;AT1G56700.3 | Symbols: |	0	cytosol	Protein	7	51.796	57.438							0.162053	0.314285	0.690941	0.793922	0.466404	0.637679	0.173763	0.262442	-0.0916454	0.017925	0.280205	0.399886	0.220033	0.71375	0.961284	0.344596	0.14491	0.271603	0.206563	-0.0106518	0.971236	0.212976	0.464763	0.250128	0.333274	0.594789	0.740102	0.142225	0.425856	-0.123942	0.139666	0.24556	0.0239832
AT1G57720	AT1G57720.2 | Symbols: | Translation elongation factor EF1B, gamma chain | chr1:21377873-21380114 FORWARD LENGTH=413;AT1G57720.1 | Symbols: | Translation elongation factor EF1B, gamma chain | chr1:21377873-21380114 FORWARD LENGTH=413	1	cytosol	Protein	3	403.61	7.8407							0.0188831	0.0780783	0.0262184	0.321722	0.192806	0.395689	0.187728	0.531153	-0.0546277	-0.196272	0.289264	0.369124	0.0372796	0.714716	0.216748	0.0404039	0.151277	0.11036	0.527586	0.134838	0.382124	0.0624567	0.260431	0.00212871	0.0182514	0.0745212	0.457548	0.131643	0.499574	0.176688	-0.116177	-0.011009	0.10914
AT1G57770	AT1G57770.1 | Symbols: | FAD/NAD(P)-binding oxidoreductase family protein | chr1:21395254-21398135 FORWARD LENGTH=574	0	plastid	Protein	11	44.994	31.622													-0.0349226		-0.0349226					0.833236				0.321935	0.259315	0.19617	0.493926							0.1054	0.247716	-0.0369152
AT1G57860	AT1G57860.1 | Symbols: | Translation protein SH3-like family protein | chr1:21430034-21430827 REVERSE LENGTH=164;AT1G57660.1 | Symbols: | Translation protein SH3-like family protein | chr1:21355567-21356364 FORWARD LENGTH=164;AT1G09690.1 | Symbols: | Tr	0	cytosol	Protein	2	41.89	10.018							0.0232578	0.089155	0.408522	0.614138	0.00738151	0.103517	0.371354	0.431778	0.522607	-0.0108821	0.0635718	0.849693	0.420025	0.19435	0.973833	0.733186	0.0317489	-0.127493	0.586978	0.215102	0.269204	0.518265	0.725922	0.0322283	0.084907	0.106987	0.461383	0.0996813	0.533977	-0.0342892	-0.642136	0.0783014	0.562553
AT1G58080	AT1G58080.1 | Symbols: ATATP-PRT1, HISN1A, ATP-PRT1 | ATP phosphoribosyl transferase 1 | chr1:21504562-21507429 REVERSE LENGTH=411	0	plastid	Protein	2	41.48	8.1002							0.481229	0.638458	0.0219442	0.304839	0.0326624	0.185339	-0.0513242	0.353666	0.154298	-0.233323	-0.174988	-0.356273	0.0770736	0.293154	0.318649	0.272687	0.0338435	0.356276	0.0732645	0.560742	0.00105011	0.824394	0.917119	0.561614	0.62263	0.113208	0.466018	-0.0138175	0.0303774	0.156486	-0.227019	0.18483	-0.213761
AT1G58270	AT1G58270.1 | Symbols: ZW9 | TRAF-like family protein | chr1:21612394-21614089 REVERSE LENGTH=396	0	extracellular	Protein	12	45.628	105.79							0.027944	0.100203	0.671385	0.784614	0.154951	0.35457	0.238158	0.275212	0.364489	0.426344	-0.0124379	0.137181	0.289155	0.153471	0.137118	0.944479	0.619618	0.425226	0.0164847	0.35832	0.0295501	0.857566	0.932892	0.0141507	0.0538881	0.512655	0.687176	0.0174399	-0.243304	0.0232564	0.188185	-0.105726	0.224788
AT1G59359	AT1G59359.1 | Symbols: | Ribosomal protein S5 family protein | chr1:21842537-21843733 REVERSE LENGTH=284;AT1G58983.1 | Symbols: | Ribosomal protein S5 family protein | chr1:21806279-21807475 REVERSE LENGTH=284;AT1G58684.1 | Symbols: | Ribosomal protein	0	cytosol	Protein	48	93.89	323.31							0.112795	0.253876	0.565404	0.714335	0.0705272	0.249044	-0.267601	0.0241326	-0.517341	-0.686122	-0.145422	-0.0132516	0.940265	0.123963	0.00811784	0.51682	0.983958					0.345917	0.597417	0.0196732	0.0648611	0.203832	0.519073	0.138381	0.713304	-0.234665	0.236257	-0.274036	0.251048
AT1G59610	AT1G59610.1 | Symbols: ADL3, CF1, DRP2B, DL3 | dynamin-like 3 | chr1:21893413-21900780 FORWARD LENGTH=920	0	plasma membrane	Protein	9	58.673	48.798							0.199365	0.360302	0.0167388	0.291692	0.436747	0.614241	0.130412	0.73305	-0.25181	-0.271551	0.120837	0.321534	0.0797141	0.208014	0.100817	0.259251	0.253792	-0.392967	0.013313	-0.226873	0.151353	0.436129	0.669794	0.00978258	0.0440901	0.125009	0.477307	0.0702528	0.507532	-0.0146125	-0.215472	-0.0844815	0.158297
AT1G59700	AT1G59700.1 | Symbols: ATGSTU16, GSTU16 | glutathione S-transferase TAU 16 | chr1:21936459-21937763 FORWARD LENGTH=234	0	cytosol	Protein	2	113.75	3.1827							0.859216	0.918493	0.553233	0.707457	0.546873	0.693303	-0.0170676	-0.309582	0.173968	-0.0816504	0.0571626	0.0747641	0.252879	0.117932	0.808197	0.679597	0.713043	-0.0506053	0.861366	0.0539622	0.833588	0.0847667	0.295969	0.500049	0.566292	0.602717	0.74485	-0.128847	-0.14764	-0.353453	-0.0574898	-0.0720242	-0.0136293
AT1G59830	AT1G59830.1 | Symbols: PP2A-1 | protein phosphatase 2A-2 | chr1:22020708-22022293 REVERSE LENGTH=306;AT1G10430.1 | Symbols: PP2A-2 | protein phosphatase 2A-2 | chr1:3428705-3430437 REVERSE LENGTH=306;AT1G59830.2 | Symbols: PP2A-1 | protein phosphatase 2A-2	0	plasma membrane	Protein	2	114.87	8.9321																								-0.0833279	0.731333	0.0396601	0.871009							0.454422	0.454422
AT1G59860	AT1G59860.1 | Symbols: | HSP20-like chaperones superfamily protein | chr1:22031474-22031941 FORWARD LENGTH=155;AT1G07400.1 | Symbols: | HSP20-like chaperones superfamily protein | chr1:2275148-2275621 FORWARD LENGTH=157	0	cytosol	Protein	15	42.615	320.76																								-0.514488	0.110212	-0.355996	0.260842
AT1G59870	AT1G59870.1 | Symbols: PEN3, PDR8, ATPDR8, ABCG36, ATABCG36 | ABC-2 and Plant PDR ABC-type transporter family protein | chr1:22034661-22039844 FORWARD LENGTH=1469;AT1G15210.1 | Symbols: PDR7, ATPDR7 | pleiotropic drug resistance 7 | chr1:5231552-5236573 RE	0	plasma membrane	Protein	3	14.518	36.433							0.000978085	0.0111608	0.828383	0.881673	0.0524802	0.221108	0.492266	0.741635	0.295152	0.330832	0.541625	0.552087	0.1008	0.324774	0.199545	0.103303	0.130703	0.515377	0.0129887	0.410064	0.0345842	0.0431418	0.219728	0.0699187	0.136632	0.378613	0.6062	0.250602	0.585814	0.348521	0.0199341	0.385139	-0.0863983
AT1G59900	AT1G59900.1 | Symbols: AT-E1 ALPHA, E1 ALPHA | pyruvate dehydrogenase complex E1 alpha subunit | chr1:22051368-22053660 FORWARD LENGTH=389	0	mitochondrion	Protein	6	21.986	48.564							0.982531	0.991965	0.168016	0.452706	0.13973	0.336471	0.00213779	0.375664	0.0504033	-0.409568	0.0812577	-0.0870675	0.171653	0.817899	0.0931901	0.481761	0.765678	0.0566481	0.742418	0.0532335	0.740306	0.524938	0.731732	0.00755325	0.0381347	0.0255254	0.517291	0.0536639	0.51183	0.284836	-0.281189	-0.0471614	-0.199997
AT1G59960	AT1G59960.1 | Symbols: | NAD(P)-linked oxidoreductase superfamily protein | chr1:22071410-22073067 REVERSE LENGTH=326	0	cytosol	Protein	15	49.142	323.31							0.013761	0.0641021	0.0510614	0.36499	0.59227	0.728281	0.322869	0.953851	0.00943365	-0.157273	0.212417	0.595915	0.0508714	0.962599	0.534025	0.332067	0.0975327	-0.118096	0.638039	0.00569815	0.983115	0.0151522	0.136795	0.0678785	0.134183	0.198354	0.517865	0.261711	0.513347	0.0857945	-0.0146879	0.096744	0.62736
AT1G59990	AT1G59990.1 | Symbols: | DEA(D/H)-box RNA helicase family protein | chr1:22090369-22092885 REVERSE LENGTH=581	0	plastid	Protein	12	27.651	323.31							0.279108	0.447302	0.513042	0.68522	0.101111	0.289944	0.133651	0.343335	0.115115	-0.160474	0.416254	-0.0459756	0.362376	0.661609	0.627666	0.0978828	0.809317	-0.0530721	0.85852	-0.289297	0.131833							-0.118258	0.0525571	-0.315502	-0.232581	0.0482658	-0.14403
AT1G60000	AT1G60000.1 | Symbols: | RNA-binding (RRM/RBD/RNP motifs) family protein | chr1:22093678-22094540 REVERSE LENGTH=258	0	plastid	Protein	7	114.4	76.672							0.715251	0.824471	0.130185	0.433215	0.225309	0.429196	0.035023	-0.288203	0.298171	0.346819	0.0646322	-0.246304	0.245694	0.249549	0.145172	0.785469	0.190418	-0.0865081	0.762887	0.120163	0.625495	0.894751	0.951206	0.0202092	0.0656572	0.325811	0.579264	-0.0130233	-0.289696	-0.0631508	0.352744	-0.126305	0.061291
AT1G60080	AT1G60080.1 | Symbols: | 3-5-exoribonuclease family protein | chr1:22152605-22154339 REVERSE LENGTH=302	0	cytosol	Protein	2	18.406	5.6679							0.0407703	0.126879	0.206234	0.484723	0.0133151	0.129844	0.188748	0.436228	-0.0563373	-0.0361991	0.14427	0.45578	0.172313	0.78977	0.834751	0.402805	0.00189446	-0.463514	0.0616451	0.00659419	0.983444	0.00138214	0.039658	0.838751	0.859208	0.093558	0.454156	0.2872	-0.0399472	0.606078	0.422363	0.0629035	0.3846
AT1G60110	AT1G60110.1 | Symbols: | Mannose-binding lectin superfamily protein | chr1:22168502-22170649 FORWARD LENGTH=598	0	cytosol	Protein	6	24.046	40.925																								0.278279	0.397505	-0.106105	0.772557
AT1G60170	AT1G60170.1 | Symbols: emb1220 | pre-mRNA processing ribonucleoprotein binding region-containing protein | chr1:22193008-22195177 FORWARD LENGTH=485	0	nucleus	Protein	16	46.4	323.31																								0.337763	0.116827	0.0582021	0.830243
AT1G60420	AT1G60420.1 | Symbols: | DC1 domain-containing protein | chr1:22261978-22264243 FORWARD LENGTH=578	0	cytosol	Protein	3	61.723	9.1686							0.102157	0.23756	0.235232	0.506773	0.333973	0.530502	0.157254	0.239079	-0.12071	-0.0777733	0.263226	0.482448	0.218025	0.493451	0.731677	0.167958	0.148679	-0.0902482	0.657454	-0.258816	0.0905448	0.285923	0.536661	0.00309339	0.0224678	0.30056	0.570041	0.0931759	0.407925	0.212994	0.0358951	-0.0879577	-0.102977
AT1G60550	AT1G60550.1 | Symbols: ECHID, DHNS | enoyl-CoA hydratase/isomerase D | chr1:22305988-22308092 REVERSE LENGTH=337	0	peroxisome	Protein	11	44.556	279.36							0.0166287	0.0717814	0.297998	0.549878	0.0330066	0.185859	0.173206	0.348145	0.2889	0.0596576	0.237378	-0.0680524	0.160331	0.0343331	0.545517	0.199219	0.712164	0.574237	0.0112156	0.346921	0.11434	0.0206726	0.164586	0.000473416	0.00710235	0.653763	0.776159	0.151949	0.092673	0.256454	0.056084	0.283306	0.0712309
AT1G60650	AT1G60650.2 | Symbols: | RNA-binding (RRM/RBD/RNP motifs) family protein with retrovirus zinc finger-like domain | chr1:22340089-22342148 FORWARD LENGTH=292;AT1G60650.1 | Symbols: | RNA-binding (RRM/RBD/RNP motifs) family protein with retrovirus zinc fin	0	nucleus	Protein	5	45.035	165.03																								0.100947	0.691628	0.0839411	0.726643
AT1G60680	AT1G60680.1 | Symbols: | NAD(P)-linked oxidoreductase superfamily protein | chr1:22347824-22349236 REVERSE LENGTH=346	0	cytosol	Protein	7	30.771	204.08																								0.0551482	0.889959	-0.0741926	0.830848							-0.00594546		-0.00594546
AT1G60710	AT1G60710.1 | Symbols: ATB2 | NAD(P)-linked oxidoreductase superfamily protein | chr1:22355073-22356627 REVERSE LENGTH=345	0	cytosol	Protein	14	100.23	323.31							0.0691521	0.181447	0.518233	0.688406	0.776602	0.855628	0.114921	0.31046	0.128856	0.119522	-0.000629058	0.0163945	0.230726	0.231704	0.118561	0.994845	0.902054	0.00691382	0.980227	-0.306606	0.0401652	0.981045	0.990616	0.881216	0.895429	0.430071	0.636216	-0.00129031	-0.00434158	0.085685	0.138136	-0.061772	-0.164159
AT1G60730	AT1G60730.1 | Symbols: | NAD(P)-linked oxidoreductase superfamily protein | chr1:22358327-22360082 REVERSE LENGTH=345;AT1G60730.2 | Symbols: | NAD(P)-linked oxidoreductase superfamily protein | chr1:22358613-22360082 REVERSE LENGTH=251;AT1G60730.3 | Symb	0	cytosol	Protein	7	26.506	55.993																								0.0660947	0.887001	-0.339993	0.296574
AT1G60780	AT1G60780.1 | Symbols: HAP13 | Clathrin adaptor complexes medium subunit family protein | chr1:22369289-22371885 REVERSE LENGTH=428	0	golgi	Protein	2	34.96	24.028													0.101943	-0.511704	-0.313208	-0.0621694	1.04479	0.352005					0.304374	-0.0780304	0.751092	0.0650733	0.781146							-0.165963	-0.0338595	-0.194057	-0.269972
AT1G60850	AT1G60850.3 | Symbols: ATRPAC42, AAC42 | DNA-directed RNA polymerase family protein | chr1:22398588-22400155 REVERSE LENGTH=302;AT1G60850.2 | Symbols: ATRPAC42, AAC42 | DNA-directed RNA polymerase family protein | chr1:22398078-22400155 REVERSE LENGTH=375;	0	nucleus	Protein	2	17.624	3.2427																								-0.0555211	0.841253	-0.267436	0.16019
AT1G60940	AT1G60940.2 | Symbols: SNRK2-10, SNRK2.10, SRK2B | SNF1-related protein kinase 2.10 | chr1:22439398-22441896 REVERSE LENGTH=361;AT1G60940.1 | Symbols: SNRK2-10, SNRK2.10, SRK2B | SNF1-related protein kinase 2.10 | chr1:22439398-22441896 REVERSE LENGTH=361	0	golgi	Protein	15	165.08	39.953							0.00417412	0.0295399	0.0451117	0.357135	0.284249	0.489826	-0.423499	0.199909	-1.08992	-0.693403	-0.466304	-0.0677804	0.462751	0.00835785	0.154753	0.134894	0.802435	-0.0628956	0.793444	-0.0883866	0.667484	0.3895	0.635568	0.0121258	0.0494242	0.0779711	0.452826	-0.11681	0.509758	-0.137622	-0.554555	-0.545727	0.144094
AT1G60950	AT1G60950.1 | Symbols: FED A, ATFD2 | 2Fe-2S ferredoxin-like superfamily protein | chr1:22444565-22445011 FORWARD LENGTH=148	0	plastid	Protein	9	43.059	125.54							6.3545e-06	0.000271125	0.106264	0.413952	0.621918	0.749407	1.05213	0.483475	2.00894	1.16123	1.10448	0.502543	0.340485	0.00126988	0.0603899	0.0231397	0.303573	0.116736	0.668305	0.134426	0.584826	0.00569611	0.0753759	0.000506558	0.00742064	0.0190947	0.503059	0.55814	-0.585614	0.503346	0.30205	1.33353	1.23739
AT1G60990	AT1G60990.3 | Symbols: | Glycine cleavage T-protein family | chr1:22462771-22465416 REVERSE LENGTH=432;AT1G60990.2 | Symbols: | Glycine cleavage T-protein family | chr1:22462771-22465416 REVERSE LENGTH=432;AT1G60990.1 | Symbols: | Glycine cleavage T-pro	0	plastid	Protein	10	36.73	149.17							0.0128615	0.0610713	0.00161455	0.396238	0.397748	0.579885	0.177523	0.779481	0.0419349	0.164663	-0.163846	0.0653809	0.00744041	0.807521	0.123299	0.235017	0.680676	-0.03915	0.907893	-0.0818257	0.764755	0.0364199	0.200275	0.0459548	0.104781	0.650002	0.773596	0.149675	0.316432	0.0439878	0.2244	0.0350573	0.1285
AT1G61010	AT1G61010.3 | Symbols: CPSF73-I | cleavage and polyadenylation specificity factor 73-I | chr1:22474954-22477660 REVERSE LENGTH=693;AT1G61010.2 | Symbols: CPSF73-I | cleavage and polyadenylation specificity factor 73-I | chr1:22474954-22477660 REVERSE LENGT	0	cytosol	Protein	5	64.747	20.433																								-0.0356605	0.928247	-0.150507	0.611454							0.419244		0.419244
AT1G61150	AT1G61150.5 | Symbols: | LisH and RanBPM domains containing protein | chr1:22543122-22544355 FORWARD LENGTH=220;AT1G61150.6 | Symbols: | LisH and RanBPM domains containing protein | chr1:22542979-22544355 FORWARD LENGTH=226;AT1G61150.4 | Symbols: | LisH	0	nucleus	Protein	3	28.498	36.431													-0.199671	-0.58129	0.0618736	-0.23408	0.216483	-0.461342	0.274588		0.212028	0.460108	0.158899	0.215684	0.341575	0.256171	0.212528							0.168643	-0.0387795	0.259445	0.285263
AT1G61520	AT1G61520.2 | Symbols: LHCA3 | photosystem I light harvesting complex gene 3 | chr1:22700493-22701149 FORWARD LENGTH=218;AT1G61520.3 | Symbols: LHCA3 | photosystem I light harvesting complex gene 3 | chr1:22700152-22701149 FORWARD LENGTH=273;AT1G61520.1 |	0	plastid	Protein	4	32.698	16.182							0.0572626	0.161631	0.345764	0.576926	0.00451684	0.0863772	0.187443	0.312409	0.201554	0.492577	-0.065132	-0.00419239	0.245498	0.358965	0.0452908	0.695272	0.987035	0.177164	0.530611	0.0183851	0.957575	0.980434	0.991035	0.000373868	0.00649013	0.169042	0.502444	0.00256695	-0.452367	-0.161964	0.269945	0.231693	0.125527
AT1G61570	AT1G61570.1 | Symbols: TIM13 | translocase of the inner mitochondrial membrane 13 | chr1:22718897-22719473 REVERSE LENGTH=87	0	mitochondrion	Protein	2	66.348	3.1674							0.713409	0.823638	0.357314	0.584281	0.848402	0.902002	-0.048726	-0.416339	0.202213	0.315552	-0.0458467	-0.299209	0.183971	0.298166	0.378188	0.833458	0.50188	-0.0124887	0.954974	-0.14549	0.301997	0.0371261	0.20186	0.66987	0.714495	0.173746	0.504526	-0.252391	-0.544476	0.203642	-0.0967133	-0.20124	-0.623166
AT1G61580	AT1G61580.1 | Symbols: RPL3B, ARP2 | R-protein L3 B | chr1:22720833-22722402 REVERSE LENGTH=390	0	cytosol	Protein	3	52.644	6.9826							0.130585	0.274405	0.0544504	0.35874	0.396832	0.579697	0.25288	-0.205674	-0.220737	-0.100081	0.976697	0.814194	0.672692	0.608985	0.802227	0.00760877	0.0385235	0.096856	0.818512	0.424783	0.143464	0.770498	0.88537	0.196778	0.278041	0.897378	0.931114	0.0490386	0.125663	0.120618	0.0100982	0.248272	-0.259459
AT1G61690	AT1G61690.1 | Symbols: | phosphoinositide binding | chr1:22782825-22786782 REVERSE LENGTH=1171	0	nucleus	Protein	14	65.169	118.41													-0.358629	-0.0145493	-0.426691	-0.162042		-0.831234	0.953433		0.647707			0.0399123	0.919146	0.118275	0.701794							-0.135036	0.484095	-0.449944	-0.009714	-0.127213	-0.572403
AT1G61790	AT1G61790.1 | Symbols: | Oligosaccharyltransferase complex/magnesium transporter family protein | chr1:22814390-22815430 FORWARD LENGTH=346	0	endoplasmic reticulum	Protein	5	37.056	35.071																								-0.236564	0.0597254	-0.204336	0.079031
AT1G61820	AT1G61820.1 | Symbols: BGLU46 | beta glucosidase 46 | chr1:22835452-22838444 FORWARD LENGTH=516;AT1G61820.3 | Symbols: BGLU46 | beta glucosidase 46 | chr1:22836707-22838444 FORWARD LENGTH=377	0	extracellular	Protein	2	34.397	4.5676													-0.0263791	-0.0588652				0.00610709						0.161028	0.645447	-0.142771	0.668709							0.062986	0.062986
AT1G61870	AT1G61870.1 | Symbols: PPR336 | pentatricopeptide repeat 336 | chr1:22865326-22866552 REVERSE LENGTH=408	0	mitochondrion	Protein	2	38.268	10.795													0.254522	0.0257836	-0.00193951	0.238312	0.757538	0.252918		0.997602	0.508287	0.0593157	0.327543	-0.085658	0.652066	-0.072109	0.68902							-0.030473	0.122094	-0.0547991	0.0315373	0.0980075	-0.349205
AT1G61900	AT1G61900.2 | Symbols: | unknown protein; FUNCTIONS IN: molecular_function unknown; INVOLVED IN: biological_process unknown; LOCATED IN: anchored to plasma membrane, plasma membrane, anchored to membrane; EXPRESSED IN: 23 plant structures; EXPRESSED DURIN	0	plasma membrane	Protein	13	37.924	130.51																								-0.150692	0.559386	-0.129672	0.594606
AT1G62020	AT1G62020.1 | Symbols: | Coatomer, alpha subunit | chr1:22919814-22923728 FORWARD LENGTH=1216	0	cytosol	Protein	3	37.857	4.6187													0.291108			0.291108								-0.0516198	0.788065	0.151108	0.295509							0.252631		0.252631
AT1G62045	AT1G62045.1 | Symbols: | BEST Arabidopsis thaliana protein match is: ankyrin repeat family protein (TAIR:AT1G11740.1); Has 26 Blast hits to 26 proteins in 7 species: Archae - 0; Bacteria - 0; Metazoa - 0; Fungi - 0; Plants - 26; Viruses - 0; Other Eukaryo	0	nucleus	Protein	6	49.032	30.303													-0.455587		-0.455587									0.329654	0.248344	0.183259	0.537032							-0.0412151	-0.170749		0.0883192
AT1G62180	AT1G62180.1 | Symbols: APR2, APSR, PRH43, PRH, ATAPR2 | 5adenylylphosphosulfate reductase 2 | chr1:22975794-22977465 REVERSE LENGTH=454;AT1G62180.2 | Symbols: APR2 | 5adenylylphosphosulfate reductase 2 | chr1:22975794-22977465 REVERSE LENGTH=447	0	plastid	Protein	2	33.806	5.3388							0.124256	0.267991	0.441701	0.639847	0.0259744	0.170366	-0.188172	-0.223856	0.145464	-0.578139	-0.0975144	-0.186814	0.25717	0.59837	0.240221	0.608973	0.27388	-0.09799	0.763186	0.317978	0.178105	0.141598	0.377162	0.000966054	0.0111533	0.351797	0.595507	-0.167054	-0.104742	0.191825	-0.452449	-0.063777	-0.406125
AT1G62290	AT1G62290.2 | Symbols: | Saposin-like aspartyl protease family protein | chr1:23010107-23012681 REVERSE LENGTH=513;AT1G62290.1 | Symbols: | Saposin-like aspartyl protease family protein | chr1:23010107-23012681 REVERSE LENGTH=513	0	vacuole	Protein	3	41.039	83.708													-0.476453			-0.476453								0.393933	0.161271	0.259701	0.35661
AT1G62380	AT1G62380.1 | Symbols: ACO2, ATACO2 | ACC oxidase 2 | chr1:23082340-23084068 FORWARD LENGTH=320	1	golgi	Protein	2	15.539	134.02							0.685941	0.80583	0.236954	0.507143	0.991439	0.994478	-0.0281501	-0.123723	-0.0855419	0.304194	-0.102672	-0.133008	0.604052	0.300568	0.0647791	0.570336	0.312523	-0.847177	3.20408e-05	-0.666453	0.00063629	0.960223	0.981215	0.165765	0.245597	0.959475	0.972563	0.0030974	-0.0704634	-0.00484864	0.0812	-0.0036326	0.0132317
AT1G62390	AT1G62390.1 | Symbols: Phox2 | Octicosapeptide/Phox/Bem1p (PB1) domain-containing protein / tetratricopeptide repeat (TPR)-containing protein | chr1:23084632-23086887 REVERSE LENGTH=751	1	nucleus	Protein	7	47.008	85.894							0.510505	0.665306	0.229896	0.501885	0.0583969	0.226288	0.0941139	-0.237581	-0.239682	-0.0706214	0.476732	0.541722	0.532755	0.484296	0.843689	0.0325206	0.168196	-0.198803	0.0958798	-0.0140911	0.933192	0.852224	0.929524	0.000138043	0.00392082	0.151556	0.48801	-0.0260703	0.468374	0.32148	-0.0576694	-0.381179	-0.481358
AT1G62480	AT1G62480.1 | Symbols: | Vacuolar calcium-binding protein-related | chr1:23128799-23129548 FORWARD LENGTH=152	0	cytosol	Protein	4	77.364	8.2116							0.00265988	0.0218735	0.156178	0.451812	0.098576	0.286581	-0.698186	-1.66295	-0.222865	-0.250634	-0.308833	-1.04565	0.0308947	0.517531	0.646093	0.328472	0.116708	-0.0683649	0.799789	0.0760147	0.753471	0.0054101	0.0729231	0.102537	0.178255	0.244738	0.546417	-0.690309	-1.18127	-0.30102	-0.223046	-0.221197	-1.52501
AT1G62560	AT1G62560.1 | Symbols: FMO GS-OX3 | flavin-monooxygenase glucosinolate S-oxygenase 3 | chr1:23159912-23162551 FORWARD LENGTH=462	0	endoplasmic reticulum,plastid	Protein	5	25.042	33.543							0.636021	0.767396	0.644859	0.769806	0.435694	0.613345	0.0617128	0.0451869	0.189952	-0.0560932	-0.234435	0.363954	0.886922	0.450479	0.83867	0.284023	0.471256	0.126638	0.656546	0.330169	0.127175							0.0885528	0.351951	0.00164904	0.0816943	-0.129503	0.136973
AT1G62640	AT1G62640.2 | Symbols: KAS III | 3-ketoacyl-acyl carrier protein synthase III | chr1:23192502-23194737 FORWARD LENGTH=404;AT1G62640.1 | Symbols: KAS III | 3-ketoacyl-acyl carrier protein synthase III | chr1:23192502-23194737 FORWARD LENGTH=404	0	plastid	Protein	10	23.746	234.48							0.129103	0.273242	0.0856702	0.397321	0.62429	0.750728	0.0929733	0.346764	0.255222	-0.0835735	-0.0978124	0.0442659	0.102598	0.0949076	0.392205	0.295069	0.785446	0.266672	0.173285	0.298206	0.0893078	0.00930002	0.103659	0.171011	0.251442	0.910281	0.939457	0.172807	0.190026	0.194293	0.122793	0.0900591	0.266864
AT1G62660	AT1G62660.1 | Symbols: | Glycosyl hydrolases family 32 protein | chr1:23199949-23203515 FORWARD LENGTH=648	0	vacuole	Protein	3	9.4116	47.055							0.442377	0.602943	0.161138	0.452386	0.365643	0.555348	-0.065333	-0.147709	-0.125965	0.363407	-0.292198	-0.1242	0.286166	0.532916	0.128237	0.0519089	0.647949	0.152312	0.490465	0.500501	0.0022636	0.284481	0.5343	0.0877232	0.159587	0.365605	0.602003	-0.0852351	-0.144024	-0.228179	0.235252	-0.185624	-0.1036
AT1G62740	AT1G62740.1 | Symbols: Hop2 | stress-inducible protein, putative | chr1:23231026-23233380 FORWARD LENGTH=571	0	nucleus	Protein	6	44.546	22.335							0.640603	0.772291	0.0566115	0.359312	0.0557146	0.225075	-0.0332825	0.199141	0.0695459	0.17509	-0.338734	-0.271456	0.449358	0.594867	0.154415	0.0275621	0.125768	-0.0339897	0.90961	-0.0677069	0.786884	0.435059	0.669926	0.416335	0.491062	0.0398226	0.478862	-0.0391581	-0.106337	0.110707	0.205342	-0.188133	-0.217369
AT1G62750	AT1G62750.1 | Symbols: ATSCO1, ATSCO1/CPEF-G, SCO1 | Translation elongation factor EFG/EF2 protein | chr1:23233622-23236321 REVERSE LENGTH=783	0	plastid	Protein	3	128.94	32.636							0.166008	0.318805	0.164065	0.452832	0.715684	0.81065	0.0991959	0.27779	0.115915	-0.220373	0.0401699	0.282477	0.077927	0.405047	0.130226	0.680896	0.3059	-0.160942	0.469068	0.0151774	0.956323	0.121113	0.352748	0.252005	0.335159	0.67644	0.79237	0.102204	0.269528	0.0759558	-0.015264	0.141357	0.0394442
AT1G62780	AT1G62780.1 | Symbols: | unknown protein; FUNCTIONS IN: molecular_function unknown; INVOLVED IN: biological_process unknown; LOCATED IN: chloroplast, chloroplast stroma; EXPRESSED IN: 22 plant structures; EXPRESSED DURING: 14 growth stages; Has 94 Blast h	0	plastid	Protein	2	38.806	14.149							0.216354	0.379814	0.105106	0.412716	0.169099	0.367526	-0.106835	-0.288	0.17663	0.192542	-0.213979	-0.40137	0.0106306	0.354784	0.54602	0.168018	0.0673727	0.143259	0.540638	0.287993	0.119797	0.0264931	0.173704	0.0176809	0.0613643	0.0408559	0.477421	-0.179643	-0.311677	-0.255914	0.162664	0.0603325	-0.553618
AT1G62800	AT1G62800.1 | Symbols: ASP4 | aspartate aminotransferase 4 | chr1:23253934-23257416 REVERSE LENGTH=403;AT1G62800.2 | Symbols: ASP4 | aspartate aminotransferase 4 | chr1:23253934-23257416 REVERSE LENGTH=405	0	peroxisome	Protein	3	59.112	5.512													0.139797	0.124643	0.162849	-0.0961195	0.397525	0.110086	0.567777	0.518016	0.578551	0.308044		0.310378	0.179632	0.0726279	0.796529							0.24719	0.0561256	0.410953	0.342109	0.17957
AT1G62810	AT1G62810.1 | Symbols: | Copper amine oxidase family protein | chr1:23258253-23261772 REVERSE LENGTH=712	0	extracellular	Protein	3	45.757	9.9989							0.254303	0.419892	0.130905	0.433164	0.348675	0.542158	-0.121486	-0.119277	-0.209579	0.407039	-0.199732	-0.485879	0.734572	0.451472	0.141958	0.270384	0.0129299	0.404901	0.0915856	0.505159	0.0185996	0.435207	0.669442	0.234869	0.318508	0.588316	0.737111	-0.0783147	-0.0879492	-0.396124	0.0671047	0.0377457	-0.0123508
AT1G62820	AT1G62820.1 | Symbols: | Calcium-binding EF-hand family protein | chr1:23263822-23264268 REVERSE LENGTH=148	0	cytosol	Protein	2	45.091	15.215							0.0471196	0.14069	0.223242	0.495066	0.16562	0.363452	-0.335194	-0.807681	-0.11324	0.32568	-0.547272	-0.533454	0.135111	0.764553	0.3803	0.0427239	0.206449	-0.225074	0.277593	-0.295531	0.100273	0.0244558	0.170778	0.0950482	0.169091	0.318933	0.576945	-0.408326	-0.905246	-0.4464	0.0723258	-0.0286548	-0.733653
AT1G63000	AT1G63000.1 | Symbols: NRS/ER, UER1 | nucleotide-rhamnose synthase/epimerase-reductase | chr1:23342510-23343859 FORWARD LENGTH=301	1	cytosol	Protein	4	136.56	10.878							0.315426	0.486186	0.120352	0.427546	0.0131877	0.129459	0.0505932	0.0812922	0.276273	-0.159109	0.051237	0.00327265	0.577345	0.0326402	0.35906	0.258346	0.964577	-0.0416596	0.903901	0.616411	0.00227518	0.224505	0.481581	0.581116	0.639846	0.0647255	0.457499	0.0656444	-0.027361	0.196012	-0.220629	0.172272	0.207928
AT1G63160	AT1G63160.1 | Symbols: RFC2 | replication factor C 2 | chr1:23422068-23423771 REVERSE LENGTH=333	0	nucleus	Protein	2	7.3311	4.7583																								-0.141646	0.52578	-0.130811	0.538118
AT1G63220	AT1G63220.1 | Symbols: | Calcium-dependent lipid-binding (CaLB domain) family protein | chr1:23449017-23450244 FORWARD LENGTH=147;AT1G63220.2 | Symbols: | Calcium-dependent lipid-binding (CaLB domain) family protein | chr1:23449017-23450244 FORWARD LENGT	0	cytosol	Protein	7	50.655	153.16							0.266143	0.432409	0.0263939	0.319876	0.430756	0.6096	-0.144125	-0.173241	0.44797	-0.200264	0.128844	-0.923932	0.642416	0.00708448	0.601092	0.391434	0.0344473	0.0311512	0.90735	0.234419	0.172893	0.0118902	0.11882	0.276675	0.358268	0.236058	0.544663	-0.31616	-0.440212	0.0691319	-0.486495	-0.0355429	-0.687681
AT1G63290	AT1G63290.1 | Symbols: | Aldolase-type TIM barrel family protein | chr1:23472095-23473590 REVERSE LENGTH=227	0	cytosol	Protein	2	55.748	28.005							0.971326	0.985383	0.72239	0.81511	0.158356	0.355727	0.00727937	0.471561	-0.0492645	0.0576647	-0.00709343	-0.436471	0.378844	0.895085	0.838472	0.991198	0.281254	0.201805	0.223179	0.0740124	0.690465	0.336975	0.589351	0.019563	0.0647188	0.674358	0.79057	-0.145912	-0.588211	-0.0829097	0.0129892	-0.11783	0.0463991
AT1G63460	AT1G63460.1 | Symbols: GPX8, ATGPX8 | glutathione peroxidase 8 | chr1:23535118-23536326 FORWARD LENGTH=167	0	cytosol	Protein	18	36.183	323.31							0.00211393	0.0190318	0.936382	0.949929	0.824216	0.888476	0.391291	0.286819	0.420043	0.486927	0.252826	0.509841	0.444748	0.0271609	0.0491816	0.22332	0.192178	-0.0046912	0.986806	-0.174186	0.326754	0.460012	0.682249	0.560943	0.622125	0.85291	0.901106	0.0932675	-0.111279	-0.0422039	0.149269	0.240256	0.230295
AT1G63610	AT1G63610.1 | Symbols: | unknown protein; FUNCTIONS IN: molecular_function unknown; INVOLVED IN: biological_process unknown; LOCATED IN: chloroplast; EXPRESSED IN: 22 plant structures; EXPRESSED DURING: 13 growth stages; BEST Arabidopsis thaliana protein	0	plastid	Protein	10	82.707	220.75							0.272259	0.438955	0.611274	0.742045	0.0325948	0.18603	0.080249	0.0397377	0.134612	0.278941	-0.0669422	0.0148963	0.844985	0.406262	0.124022	0.655179	0.925653	0.101387	0.66804	-0.0551935	0.814517	0.798452	0.90211	0.194264	0.276104	0.0308208	0.496214	-0.0168811	-0.425468	-0.10555	0.217685	0.108936	0.119992
AT1G63660	AT1G63660.1 | Symbols: | GMP synthase (glutamine-hydrolyzing), putative / glutamine amidotransferase, putative | chr1:23604127-23607080 REVERSE LENGTH=534;AT1G63660.2 | Symbols: | GMP synthase (glutamine-hydrolyzing), putative / glutamine amidotransferas	0	cytosol	Protein	6	16.628	202.98							0.234842	0.402664	0.298191	0.549889	0.740995	0.829115	0.155012	0.409657	-0.0267289	-0.330759	0.34066	0.38223	0.238487	0.938669	0.187725	0.249229	0.222485	-0.000376332	0.998877	-0.117815	0.419261	0.802612	0.905047	0.126707	0.204453	0.519216	0.69181	0.0354423	0.423532	0.236291	-0.210757	-0.0467847	-0.225069
AT1G63680	AT1G63680.1 | Symbols: ATMURE, PDE316, MURE | acid-amino acid ligases;ligases;ATP binding;ATP binding;ligases | chr1:23614461-23617247 FORWARD LENGTH=772	0	plastid	Protein	6	52.688	29.234							0.279979	0.448453	0.506367	0.680004	0.960948	0.973845	0.28211	-0.323019	-0.252064	0.628245	0.572491	0.784899	0.521447	0.544804	0.194431	0.51071	0.354743	-0.340342	0.0691437	-0.0488549	0.837394	0.112557	0.341561	0.186603	0.268508	0.983769	0.988887	0.37193	0.190989	0.4833	0.571629	0.33222	0.281513
AT1G63770	AT1G63770.4 | Symbols: | Peptidase M1 family protein | chr1:23657791-23663476 REVERSE LENGTH=895;AT1G63770.3 | Symbols: | Peptidase M1 family protein | chr1:23657791-23664243 REVERSE LENGTH=987;AT1G63770.5 | Symbols: | Peptidase M1 family protein | chr1	0	plastid	Protein	12	42.846	186.98							0.00597557	0.0371141	0.507504	0.680291	0.0726682	0.252368	0.305164	0.479338	0.127032	0.06725	0.299681	0.55252	0.103649	0.634465	0.754199	0.104081	0.0858956	-0.272416	0.0420809	-0.495942	1.71435e-05	0.0477143	0.228178	0.00301631	0.0220739	0.116586	0.46926	0.179995	0.593529	0.301321	-0.0265872	-0.096272	0.127986
AT1G63940	AT1G63940.1 | Symbols: MDAR6 | monodehydroascorbate reductase 6 | chr1:23730206-23733534 FORWARD LENGTH=486;AT1G63940.2 | Symbols: MDAR6 | monodehydroascorbate reductase 6 | chr1:23730095-23733534 FORWARD LENGTH=493;AT1G63940.4 | Symbols: MDAR6 | monodehyd	0	plastid	Protein	15	72.227	323.31							0.831631	0.902441	0.0904784	0.399489	0.165358	0.363417	0.0117714	0.330507	-0.0241674	-0.121023	-0.0313555	-0.0951053	0.170758	0.822344	0.0951743	0.723523	0.34672	0.0879444	0.60898	0.0898862	0.56974	0.178199	0.424339	0.0612144	0.126083	0.644905	0.77165	0.0622429	0.0803145	-0.0167848	-0.0234887	0.157969	0.113205
AT1G63970	AT1G63970.2 | Symbols: ISPF, MECPS | isoprenoid F | chr1:23738923-23740336 REVERSE LENGTH=223;AT1G63970.1 | Symbols: ISPF, MECPS | isoprenoid F | chr1:23738923-23740336 REVERSE LENGTH=231	0	plastid	Protein	21	64.519	308.08							0.286808	0.45592	0.163741	0.453213	0.899164	0.935042	-0.129351	-0.555005	0.0215155	0.372289	-0.339095	-0.146459	0.276755	0.892958	0.0531103	0.00605119	0.635654	0.0666927	0.787578	-0.27092	0.113558	0.306433	0.555722	0.00471033	0.0288595	0.0974314	0.461366	-0.101009	-0.544223	-0.328023	0.0529182	0.120523	0.19376
AT1G64190	AT1G64190.1 | Symbols: | 6-phosphogluconate dehydrogenase family protein | chr1:23825549-23827012 REVERSE LENGTH=487	0	plastid	Protein	46	86.057	323.31							0.228859	0.394936	0.34498	0.577254	0.605317	0.73755	0.135251	0.481126	-0.0442508	-0.188208	0.129612	0.297977	0.217089	0.831031	0.377646	0.237656	0.366551	0.0621576	0.800291	0.224325	0.202922	0.152527	0.39537	0.00131629	0.0134792	0.0378131	0.474382	0.135582	0.558123	0.469467	-0.0438304	-0.0880249	-0.217824
AT1G64200	AT1G64200.1 | Symbols: VHA-E3 | vacuolar H+-ATPase subunit E isoform 3 | chr1:23828537-23830002 REVERSE LENGTH=237	0	vacuole	Protein	17	27.219	323.31							0.81572	0.893076	0.451635	0.647864	0.372222	0.558997	0.0289186	0.312907	-0.117175	0.325803	-0.162947	-0.213994	0.43439	0.465006	0.308042	0.612168	0.311855	-0.522319	0.0132302	-0.168371	0.476781	0.719584	0.861716	0.238053	0.321173	0.692542	0.799915	0.0351984	-0.0109076	-0.118201	0.309971	0.0283036	-0.0331748
AT1G64440	AT1G64440.1 | Symbols: RHD1, REB1, UGE4 | NAD(P)-binding Rossmann-fold superfamily protein | chr1:23937102-23939565 FORWARD LENGTH=348	0	cytosol,golgi	Protein	5	44.357	24.539																								0.216124	0.36025	0.0321087	0.910491
AT1G64510	AT1G64510.1 | Symbols: | Translation elongation factor EF1B/ribosomal protein S6 family protein | chr1:23954993-23956205 REVERSE LENGTH=207	0	plastid	Protein	6	80.137	44.021							0.765769	0.862442	0.0103509	0.272173	0.0214104	0.154923	0.0321671	-0.148927	0.191153	0.781811	-0.212112	-0.45109	0.601721	0.25611	0.0329466	0.368152	0.120023	0.00182357	0.993846	0.0457746	0.790458	0.931282	0.967332	6.33433e-05	0.00251292	0.0927319	0.454716	-0.00825957	-0.422375	-0.0639876	0.448218	0.0825992	-0.085752
AT1G64520	AT1G64520.1 | Symbols: RPN12a | regulatory particle non-ATPase 12A | chr1:23956459-23958120 FORWARD LENGTH=267	0	cytosol,nucleus	Protein	5	16.579	225.96							0.421407	0.583822	0.203792	0.48245	0.666531	0.779251	0.0657522	0.324246	-0.0365766	-0.244602	0.24483	0.0408643	0.101323	0.834117	0.193735	0.165196	0.866945	0.0884783	0.627658	0.183857	0.206095	0.454944	0.681006	0.0398594	0.095861	0.298966	0.571883	0.0574509	0.342499	0.113881	-0.0846766	0.0654699	-0.149918
AT1G64550	AT1G64550.1 | Symbols: ATGCN3, GCN3 | general control non-repressible 3 | chr1:23968850-23973369 FORWARD LENGTH=715	0	cytosol	Protein	20	33.597	281.73							0.438333	0.599653	0.234939	0.506883	0.0148277	0.135194	0.107006	0.148427	-0.150096	-0.280572	0.13759	0.679678	0.746019	0.565295	0.506864	0.221257	0.0171495	0.109684	0.61616	0.318325	0.0520491	0.190568	0.438654	0.00506959	0.029983	0.188768	0.5127	0.162168	0.531935	0.0563752	0.046699	-0.305962	0.481792
AT1G64640	AT1G64640.1 | Symbols: ENODL8, AtENODL8 | early nodulin-like protein 8 | chr1:24022482-24023151 REVERSE LENGTH=191	0	extracellular	Protein	2	36.747	4.9132													0.158803	0.135308	0.0346241	0.0768053	0.23313	0.314145	0.799551	0.887218	0.933987	0.539254		0.35127	0.161714	0.367032	0.110991							-0.0957772	-0.183411	-0.133277	-0.68327	0.0992373	0.421835
AT1G64660	AT1G64660.1 | Symbols: ATMGL, MGL | methionine gamma-lyase | chr1:24028977-24030537 FORWARD LENGTH=441	0	cytosol	Protein	6	16.266	88.376																								-0.128607	0.64382	-0.0524826	0.859114
AT1G64710	AT1G64710.1 | Symbols: | GroES-like zinc-binding dehydrogenase family protein | chr1:24044638-24046313 FORWARD LENGTH=396;AT1G64710.2 | Symbols: | GroES-like zinc-binding dehydrogenase family protein | chr1:24044836-24046313 FORWARD LENGTH=357	0	golgi	Protein	4	24.111	96.46							0.00229526	0.0199329	0.157905	0.450611	0.905018	0.938478	0.361152	0.658897	0.260945	0.19971	0.721884	-0.0356756	0.0835362	0.24327	0.442524	0.00689022	0.898618	0.332577	0.265736	0.0781812	0.82313	0.46993	0.689547	0.29629	0.378426	0.0230276	0.529635	0.0712925	0.506806	0.432196	-0.219462	0.0494497	-0.412526
AT1G64740	AT1G64740.1 | Symbols: TUA1 | alpha-1 tubulin | chr1:24050114-24052296 FORWARD LENGTH=450	0	cytosol	Protein	8	19.067	51.272							0.859016	0.918614	0.28885	0.546348	0.26855	0.47672	0.021212	0.272085	0.0511959	-0.492304	0.21955	0.0555333	0.412418	0.81167	0.192468	0.384362	0.706998	0.292542	0.0871276	0.235642	0.146739	0.403925	0.648878	0.0666414	0.133007	0.0399828	0.476832	0.0823663	0.473864	0.369624	-0.453631	0.108119	-0.0861449
AT1G64760	AT1G64760.2 | Symbols: | O-Glycosyl hydrolases family 17 protein | chr1:24054220-24056194 REVERSE LENGTH=481;AT1G64760.1 | Symbols: | O-Glycosyl hydrolases family 17 protein | chr1:24054220-24056194 REVERSE LENGTH=481	0	plasma membrane	Protein	9	37.955	102.59													-0.0915438	-0.680166	0.459261	0.254818	-0.0263759	-0.465256	0.0304331	0.511866		0.930267	0.323463	-0.0744466	0.796264	-0.139399	0.547218							-0.290321	-0.868196	0.368357	-0.254626	-0.0796747	-0.617465
AT1G64770	AT1G64770.1 | Symbols: NDF2, NDH45 | NDH-dependent cyclic electron flow 1 | chr1:24057549-24059415 FORWARD LENGTH=348;AT1G64770.2 | Symbols: NDF2, NDH45 | NDH-dependent cyclic electron flow 1 | chr1:24057549-24058565 FORWARD LENGTH=313;AT1G64770.3 | Symbol	0	plastid	Protein	13	59.314	120.29							0.0129357	0.0613248	0.133825	0.434046	0.00513038	0.0915695	0.266373	-0.0217466	0.649658	0.430452	0.358624	-0.0851204	0.93969	0.0400399	0.136386	0.0607828	0.635711	0.398456	0.0355412	0.50354	0.00193875	0.243595	0.497841	0.0391802	0.0949367	0.300096	0.570282	0.142548	0.105575	0.277075	0.104847	0.52783	-0.302586
AT1G64790	AT1G64790.1 | Symbols: ILA | ILITYHIA | chr1:24065232-24081908 REVERSE LENGTH=2610;AT1G64790.2 | Symbols: ILA | ILITYHIA | chr1:24065232-24083403 REVERSE LENGTH=2696	0	golgi	Protein	9	85.586	33.912													0.20859		-0.527926	0.429142	0.724555			0.246021	0.286617	0.184635		0.0365395	0.878466	-0.118119	0.515577							0.061837		-0.0800903		0.203764
AT1G64880	AT1G64880.1 | Symbols: | Ribosomal protein S5 family protein | chr1:24105713-24108780 FORWARD LENGTH=515	0	mitochondrion	Protein	35	100.57	323.31																								-0.255274	0.125822	-0.138305	0.424809
AT1G64980	AT1G64980.1 | Symbols: | Nucleotide-diphospho-sugar transferases superfamily protein | chr1:24137840-24138619 REVERSE LENGTH=259	0	cytosol	Protein	31	52.501	323.31																								-0.259278	0.254975	0.249538	0.23794
AT1G65220	AT1G65220.1 | Symbols: | ARM repeat superfamily protein | chr1:24226204-24228799 FORWARD LENGTH=411	0	cytosol	Protein	6	23.974	79.121																								0.262185	0.106795	0.308032	0.034491
AT1G65260	AT1G65260.1 | Symbols: PTAC4, VIPP1 | plastid transcriptionally active 4 | chr1:24236329-24240428 FORWARD LENGTH=330	0	plastid	Protein	16	53.377	323.31							0.871639	0.926058	0.313766	0.561727	0.0907742	0.275598	-0.0144476	-0.231184	0.0848865	0.321709	-0.0946277	-0.153022	0.20838	0.605635	0.236695	0.570062	0.556968	-0.000768801	0.99772	0.0776251	0.691777	0.48987	0.704887	0.006489	0.0342534	0.497824	0.678915	-0.057424	-0.207276	-0.173872	0.163515	0.0887107	-0.158198
AT1G65270	AT1G65270.3 | Symbols: | unknown protein; FUNCTIONS IN: molecular_function unknown; INVOLVED IN: biological_process unknown; LOCATED IN: endoplasmic reticulum, plasma membrane; EXPRESSED IN: 24 plant structures; EXPRESSED DURING: 13 growth stages; Has 353	0	endoplasmic reticulum	Protein	4	27.085	67.024							0.383967	0.553033	0.466138	0.65746	0.0172085	0.143567	-0.103605	-0.0590227	-0.205612	0.24062	-0.44767	-0.0463378	0.873631	0.48984	0.280593	0.00942938	0.878023	-0.0490907	0.801648	-0.0847852	0.602115	0.158707	0.403096	0.029449	0.0804365	0.0325616	0.48893	-0.145572	-0.664235	-0.421011	0.118803	-0.0546427	0.293224
AT1G65290	AT1G65290.1 | Symbols: mtACP2 | mitochondrial acyl carrier protein 2 | chr1:24249088-24250366 REVERSE LENGTH=126	0	mitochondrion	Protein	3	38.123	6.1555							0.00533315	0.0349683	0.1198	0.42869	0.421286	0.601399	0.40141	-0.0664163	0.26919	1.08888	0.328967	0.386427	0.760396	0.291648	0.00759325	0.273199	0.418718	0.0241973	0.899474	-0.0367363	0.823807	0.947334	0.974574	0.347351	0.422596	0.274926	0.557547	0.0101016	-0.450621	-0.188219	0.615382	0.0131341	0.060832
AT1G65410	AT1G65410.1 | Symbols: ATNAP11, TGD3, NAP11 | non-intrinsic ABC protein 11 | chr1:24295362-24297332 FORWARD LENGTH=345	0	plastid	Protein	5	22.761	74.067													1.37508			1.37508								0.071052	0.811843	-0.216823	0.318458							1.38104			1.38104
AT1G65540	AT1G65540.1 | Symbols: | LETM1-like protein | chr1:24362382-24366011 REVERSE LENGTH=736	0	mitochondrion	Protein	13	30.706	216.93																								-0.00871053	0.977701	0.203618	0.27772
AT1G65590	AT1G65590.1 | Symbols: HEXO3, ATHEX1 | beta-hexosaminidase 3 | chr1:24385996-24390989 FORWARD LENGTH=535	0	plasma membrane,extracellular	Protein	7	79.643	80.058							0.815862	0.892899	0.950778	0.961222	0.102076	0.289888	0.0259246	0.124796	0.0660171	-0.120623	0.0972505	-0.0378175	0.437092	0.764644	0.682369	0.543516	0.921656	-0.124789	0.646786	-0.13441	0.583556	0.781185	0.890939	0.606924	0.661725	0.421305	0.631305	0.0447305	0.208567	0.400293	0.194298	-0.0534882	-0.526017
AT1G65650	AT1G65650.1 | Symbols: UCH2 | Peptidase C12, ubiquitin carboxyl-terminal hydrolase 1 | chr1:24415172-24417466 REVERSE LENGTH=330	0	cytosol	Protein	2	20.251	16.992							0.401609	0.569527	0.0968403	0.40684	0.352024	0.544776	0.0752502	-0.185741	0.365284	-0.270178	0.336233	0.130652	0.277418	0.049547	0.243365	0.0278129	0.642441	-0.0308125	0.920982	0.0419493	0.876052	0.552908	0.748751	0.0347714	0.088782	0.580022	0.731782	0.0583247	0.0802141	0.368818	-0.0768794	-0.00513832	-0.0753913
AT1G65700	AT1G65700.2 | Symbols: | Small nuclear ribonucleoprotein family protein | chr1:24434463-24435870 REVERSE LENGTH=98;AT1G65700.1 | Symbols: | Small nuclear ribonucleoprotein family protein | chr1:24434463-24435870 REVERSE LENGTH=98;AT1G65700.3 | Symbols:	0	nucleus	Protein	2	47.82	11.456													0.54563			0.54563								-0.169811	0.366146	-0.180594	0.291285							-0.485154	-1.60352		0.0523191	0.095735
AT1G65860	AT1G65860.1 | Symbols: FMO GS-OX1 | flavin-monooxygenase glucosinolate S-oxygenase 1 | chr1:24499210-24502678 REVERSE LENGTH=459	0	cytosol	Protein	4	43.257	16.452													-0.326747	-1.52598	0.244987	-0.300571	-0.0175222	-0.0346469		0.441385	0.231163	0.956985	0.929362	-0.0241558	0.943082	-0.0692826	0.799607							0.314571	0.202709	0.564219	0.176786
AT1G65930	AT1G65930.1 | Symbols: cICDH | cytosolic NADP+-dependent isocitrate dehydrogenase | chr1:24539088-24541861 FORWARD LENGTH=410	0	cytosol	Protein	3	49.8	25.502							0.0350371	0.115508	0.537114	0.700222	0.672995	0.784007	0.0987802	0.247492	0.0840917	0.0183753	0.0433502	0.100592	0.0626985	0.375638	0.732618	0.459888	0.547308	0.0672079	0.840524	0.718558	0.000417359	0.0316197	0.190507	0.796473	0.823761	0.703617	0.807557	0.109107	0.177195	0.114253	0.195852	0.045953	0.0122814
AT1G65960	AT1G65960.2 | Symbols: GAD2 | glutamate decarboxylase 2 | chr1:24552094-24557253 FORWARD LENGTH=494;AT1G65960.1 | Symbols: GAD2 | glutamate decarboxylase 2 | chr1:24555868-24557253 FORWARD LENGTH=365	0	cytosol	Protein	7	52.281	32.804							0.392355	0.560997	0.350827	0.57914	0.05421	0.223597	0.185599	-0.169616	-0.25087	-0.14107	0.688523	0.80103	0.791751	0.600805	0.695523	0.151819	0.171066	0.0204814	0.93155	0.0286491	0.891384	0.203289	0.454577	0.00372578	0.0254055	0.378049	0.606302	0.233577	0.946695	0.265037	-0.0588084	-0.0537837	0.0687438
AT1G65970	AT1G65970.1 | Symbols: TPX2 | thioredoxin-dependent peroxidase 2 | chr1:24557527-24558229 REVERSE LENGTH=162;AT1G60740.1 | Symbols: | Thioredoxin superfamily protein | chr1:22361127-22361817 FORWARD LENGTH=162	0	cytosol	Protein	6	38.005	85.264							0.00210647	0.0190229	0.690049	0.794447	0.0210578	0.154267	0.269902	0.251781	0.123039	0.441365	0.163382	0.369946	0.0957269	0.336012	0.0124067	0.577036	0.107313	-0.407001	0.0562279	-0.382758	0.0498452	0.282499	0.535436	0.0888751	0.161379	0.0531643	0.493815	0.0986494	-0.25621	-0.185437	0.407175	0.0731477	0.454571
AT1G65980	AT1G65980.1 | Symbols: TPX1 | thioredoxin-dependent peroxidase 1 | chr1:24559524-24560753 REVERSE LENGTH=162;AT1G65980.2 | Symbols: TPX1 | thioredoxin-dependent peroxidase 1 | chr1:24559595-24560753 REVERSE LENGTH=121	0	cytosol	Protein	10	284.78	26.939							0.0834087	0.207045	0.212241	0.489085	0.426105	0.606514	0.15302	-0.0119148	0.38663	0.423701	0.0675949	-0.100914	0.94289	0.0682844	0.105027	0.669346	0.681201	-0.0628612	0.71351	-0.186055	0.143535	0.835307	0.924292	0.159531	0.238925	0.316146	0.576221	0.0190244	-0.251515	-0.0980853	-0.0438181	0.319606	0.168934
AT1G66070	AT1G66070.2 | Symbols: | Translation initiation factor eIF3 subunit | chr1:24596194-24597520 REVERSE LENGTH=226;AT1G66070.1 | Symbols: | Translation initiation factor eIF3 subunit | chr1:24596194-24597520 REVERSE LENGTH=226	0	cytosol	Protein	2	60.235	2.6066							0.079944	0.201848	0.306011	0.55527	0.224475	0.427883	-0.191242	-0.384123	-0.354117	0.26788	-0.215324	-0.270527	0.308756	0.0165899	0.301578	0.145036	0.360487	-0.345425	0.0743619	-0.194747	0.322033	0.00189013	0.0456466	0.193406	0.275561	0.111927	0.464706	-0.277361	-0.505187	-0.237216	0.137701	-0.289394	-0.492707
AT1G66080	AT1G66080.1 | Symbols: | unknown protein; CONTAINS InterPro DOMAIN/s: Protein of unknown function DUF775 (InterPro:IPR008493); Has 285 Blast hits to 283 proteins in 133 species: Archae - 0; Bacteria - 0; Metazoa - 120; Fungi - 88; Plants - 50; Viruses - 0	0	cytosol	Protein	4	30.216	46.264																								-0.31627	0.275308	0.272936	0.313705
AT1G66130	AT1G66130.1 | Symbols: | NAD(P)-binding Rossmann-fold superfamily protein | chr1:24615040-24616742 FORWARD LENGTH=364	0	mitochondrion	Protein	2	47.06	3.6381													0.598966		0.475046	-0.230739	1.91524	0.236314					0.376811	-0.376384	0.115886	-0.189953	0.451264							0.23537		0.385191	-0.265022	1.07906	-0.257751
AT1G66150	AT1G66150.1 | Symbols: TMK1 | transmembrane kinase 1 | chr1:24631503-24634415 FORWARD LENGTH=942	0	plasma membrane	Protein	17	36.392	323.31													-0.142817	-0.154383	-0.103787	0.235164		-0.548261					0.223144	-0.0396492	0.893453	0.133952	0.554507							-0.484255	-0.600202				-0.368307
AT1G66180	AT1G66180.1 | Symbols: | Eukaryotic aspartyl protease family protein | chr1:24647221-24648513 FORWARD LENGTH=430	0	plasma membrane	Protein	10	32.534	172.48																								-0.0300246	0.921511	-0.0364298	0.891928
AT1G66200	AT1G66200.1 | Symbols: ATGSR2, GSR2, GLN1;2 | glutamine synthase clone F11 | chr1:24655520-24657520 REVERSE LENGTH=356;AT1G66200.3 | Symbols: GSR2, GLN1;2 | glutamine synthase clone F11 | chr1:24655520-24657520 REVERSE LENGTH=365;AT1G66200.2 | Symbols: ATG	0	cytosol	Protein	3	14.167	30.466							0.717419	0.825677	0.226991	0.499245	0.116921	0.309095	-0.01818	-0.124668	0.18054	0.0435829	-0.157685	-0.0326689	0.409148	0.0635872	0.77016	0.0842938	0.751245	0.0963581	0.765232	0.47717	0.0288179	0.297073	0.546267	0.204593	0.287263	0.941484	0.961727	-0.0464722	-0.0191185	-0.0651027	-0.00177424	-0.110513	-0.0358526
AT1G66240	AT1G66240.1 | Symbols: ATX1, ATATX1 | homolog of anti-oxidant 1 | chr1:24686445-24687327 REVERSE LENGTH=106;AT1G66240.2 | Symbols: ATX1, ATATX1 | homolog of anti-oxidant 1 | chr1:24686445-24686832 REVERSE LENGTH=66	0	plasma membrane	Protein	3	32.072	24.105							0.147968	0.296338	0.183249	0.464831	0.866602	0.91311	-0.263159	-1.07515	-0.0255182	0.297275	-0.351097	-0.16131	0.195009	0.923588	0.155202	0.0262618	0.668733	-0.0148474	0.958929	-0.00396787	0.986156	0.118558	0.34988	0.00404601	0.0266485	0.120186	0.470673	-0.144291	-0.514053	-0.179939	0.137193	-0.302965	0.13831
AT1G66250	AT1G66250.1 | Symbols: | O-Glycosyl hydrolases family 17 protein | chr1:24693063-24695416 FORWARD LENGTH=505	0	extracellular	Protein	4	37.518	14.709							0.905998	0.945836	0.65915	0.777723	0.273283	0.483085	0.0135135	0.0467918	0.172053	0.224148	-0.138912	-0.236513	0.844282	0.20364	0.39694	0.616499	0.558151	-0.302731	0.196677	0.096736	0.715584							-0.111294	-0.338206	-0.171397	0.104779	-0.0403532
AT1G66260	AT1G66260.2 | Symbols: | RNA-binding (RRM/RBD/RNP motifs) family protein | chr1:24695895-24697883 REVERSE LENGTH=295;AT1G66260.1 | Symbols: | RNA-binding (RRM/RBD/RNP motifs) family protein | chr1:24695895-24697883 REVERSE LENGTH=295	0	nucleus	Protein	2	83.56	13.386							0.762437	0.859677	0.106912	0.41374	0.974195	0.981863	-0.0277119	0.253603	-0.447787	-0.217412	0.149227	0.123809	0.454322	0.0719471	0.215351	0.248793	0.381492	0.319167	0.0789232	0.395495	0.0139569	0.0717815	0.276626	0.0170902	0.0604729	0.347381	0.59393	-0.120992	0.1353	-0.128043	-0.172261	-0.150879	-0.289079
AT1G66270	AT1G66270.1 | Symbols: BGLU21 | Glycosyl hydrolase superfamily protein | chr1:24700110-24702995 REVERSE LENGTH=524;AT1G66270.2 | Symbols: BGLU21 | Glycosyl hydrolase superfamily protein | chr1:24700110-24702995 REVERSE LENGTH=522	0	endoplasmic reticulum	Protein	11	60.013	64.235							0.731987	0.837207	0.00401722	0.246473	0.658281	0.772674	-0.0255663	-0.433227	0.326297	0.328613	0.00860851	-0.358123	0.0615065	0.0977229	0.0175488	0.955748	0.127355	-0.220704	0.438544	0.0684858	0.828614	0.264221	0.521248	0.00224436	0.0187982	0.0088922	0.505286	-0.0722993	-0.00737241	0.256378	0.115302	-0.272638	-0.453165
AT1G66280	AT1G66280.1 | Symbols: BGLU22 | Glycosyl hydrolase superfamily protein | chr1:24706759-24709737 REVERSE LENGTH=524	0	endoplasmic reticulum	Protein	4	37.498	20.653							0.0154304	0.0690382	0.00902865	0.276973	0.221282	0.425653	0.203823	-0.0477491	0.726524	0.428009	0.0179057	-0.105577	0.843648	0.00387657	0.0458779	0.921503	0.470237	-0.100854	0.715722	0.153665	0.515399	0.499237	0.710953	0.0700826	0.136767	0.301838	0.570597	0.0629362	0.0584942	0.296362	0.256733	-0.0173032	-0.279604
AT1G66430	AT1G66430.1 | Symbols: | pfkB-like carbohydrate kinase family protein | chr1:24778400-24780393 FORWARD LENGTH=384	0	plastid	Protein	4	10.706	8.9587							0.0294077	0.10356	0.744091	0.830056	0.37938	0.563995	0.219944	0.214495	0.462357	0.0574385	0.217127	0.148304	0.541882	0.0244139	0.81498	0.16408	0.367736	-0.110701	0.51433	-0.345203	0.00620563	0.02387	0.170382	0.307578	0.388392	0.636457	0.766924	0.242128	0.112934	0.144705	0.0735889	0.427082	0.452329
AT1G66520	AT1G66520.1 | Symbols: pde194 | formyltransferase, putative | chr1:24816330-24818693 REVERSE LENGTH=355	0	mitochondrion	Protein	2	52.309	24.157													-0.106587	-0.0491564		0.036463		-0.307068	0.448505					-0.0957093	0.746732	-0.365481	0.0769801							-0.0489895			-0.0823075	-0.0756061	0.010945
AT1G66530	AT1G66530.1 | Symbols: | Arginyl-tRNA synthetase, class Ic | chr1:24819064-24822277 REVERSE LENGTH=590	0	cytosol	Protein	44	45.746	323.31							0.554094	0.70071	0.0526427	0.364783	0.419386	0.59985	0.116252	-0.341715	0.129857	-0.775485	1.03391	0.534698	0.285972	0.719522	0.220251	0.0667977	0.309468	0.15762	0.597212	0.0202139	0.954919	0.76114	0.881256	0.142182	0.222126	0.26753	0.55657	-0.0554112	-0.025561	0.468519	-0.633472	0.340273	-0.426815
AT1G66670	AT1G66670.1 | Symbols: CLPP3, NCLPP3 | CLP protease proteolytic subunit 3 | chr1:24863995-24865646 REVERSE LENGTH=309	0	plastid	Protein	13	56.14	195.84							0.774062	0.86582	0.656722	0.775479	0.0133487	0.129742	-0.0383457	-0.338745	-0.0384497	0.267259	0.0829176	-0.16471	0.515649	0.792248	0.209024	0.468075	0.453206	0.0455701	0.809015	0.0358642	0.837476	0.964131	0.983475	0.149552	0.22895	0.24592	0.545277	0.00683375	-0.687206	0.208871	0.338581	0.0109248	0.162997
AT1G66680	AT1G66680.1 | Symbols: AR401 | S-adenosyl-L-methionine-dependent methyltransferases superfamily protein | chr1:24866352-24868888 REVERSE LENGTH=358	0	cytosol	Protein	7	17.414	88.036							1.30108e-06	6.96433e-05	0.739331	0.826938	0.452523	0.62626	-0.590478	-0.763174	-0.594403	-0.452838	-0.422572	-0.719406	0.0133355	0.0298658	0.0390472	0.0757578	0.042809	0.0774835	0.763295	0.239041	0.207859	0.000794226	0.0298833	0.0144262	0.0545073	0.241972	0.548697	-0.391166	-0.390603	-0.157855	-0.0797953	-0.571836	-0.755743
AT1G66970	AT1G66970.1 | Symbols: SVL2 | SHV3-like 2 | chr1:24992746-24996005 REVERSE LENGTH=763;AT1G66970.2 | Symbols: SVL2 | SHV3-like 2 | chr1:24992746-24996005 REVERSE LENGTH=785	0	plasma membrane	Protein	16	17.428	323.31							0.466384	0.626384	0.700449	0.799234	0.000274887	0.0252982	-0.0461275	0.0362902	-0.122927	0.0754455	-0.170714	-0.0487327	0.847695	0.159399	0.620706	0.299292	0.709908	0.113913	0.747943	0.261078	0.344511	0.176233	0.422085	2.47567e-05	0.00146674	0.756033	0.839136	-0.086896	-0.140944	-0.218426	-0.0284236	-0.0753819	0.0286949
AT1G67090	AT1G67090.1 | Symbols: RBCS1A | ribulose bisphosphate carboxylase small chain 1A | chr1:25048465-25049249 REVERSE LENGTH=180	0	plastid	Protein	10	25.507	82.63							0.937688	0.967936	0.0746425	0.386331	0.0211451	0.154522	-0.0060569	-0.148444	0.307488	0.183923	-0.0131911	-0.36006	0.556883	0.10115	0.278373	0.909636	0.0793461	0.0461533	0.862357	0.127475	0.534854	0.424657	0.663068	1.20429e-05	0.0009936	0.0205963	0.510154	0.0610201	-0.270786	-0.1441	0.191217	0.524894	0.00387613
AT1G67280	AT1G67280.1 | Symbols: | Glyoxalase/Bleomycin resistance protein/Dioxygenase superfamily protein | chr1:25188563-25190547 REVERSE LENGTH=350;AT1G67280.2 | Symbols: | Glyoxalase/Bleomycin resistance protein/Dioxygenase superfamily protein | chr1:25188563-	0	plastid	Protein	3	21.097	8.8746							0.746433	0.847147	0.297308	0.549637	0.0399791	0.201262	-0.0193229	0.145323	0.132909	-0.0643246	-0.177146	-0.133376	0.523021	0.306792	0.552398	0.0434236	0.274043	-0.265125	0.0837555	-0.175853	0.246177	0.746581	0.874886	0.000265156	0.00540824	0.190885	0.513157	-0.0165154	-0.23666	-0.066264	0.0310587	0.0397617	0.149527
AT1G67350	AT1G67350.2 | Symbols: | unknown protein; FUNCTIONS IN: molecular_function unknown; INVOLVED IN: photorespiration; LOCATED IN: mitochondrial membrane, mitochondrial respiratory chain complex I, respiratory chain complex I; EXPRESSED IN: 24 plant structure	0	mitochondrion	Protein	2	40.097	7.2222							2.76956e-08	2.39811e-06	0.270872	0.533948	0.0675793	0.245402	-0.959128	-1.07011	-0.821262	-0.492865	-1.00226	-1.40914	0.00218747	0.00130495	0.175165	0.00187934	0.0223011	-0.131875	0.588409	-0.0776751	0.753471	0.000178297	0.011214	0.017871	0.0615817	0.0370005	0.476566	-0.523637	-0.495105	-0.214262	-0.00177538	-0.68806	-1.21898
AT1G67680	AT1G67680.1 | Symbols: | SRP72 RNA-binding domain | chr1:25365962-25368464 REVERSE LENGTH=664	0	nucleus	Protein	2	102.39	11.163							0.371968	0.541044	0.972648	0.976961	0.174615	0.373722	0.147563	0.13961	0.0627232	0.00599859	0.334716	0.194767	0.661553	0.906621	0.983925	0.295917	0.544426	0.13211	0.605838	0.0565459	0.833977							0.143303	0.235999	-0.162321	-0.111779	1.01957	-0.264958
AT1G67700	AT1G67700.3 | Symbols: | unknown protein; FUNCTIONS IN: molecular_function unknown; INVOLVED IN: biological_process unknown; EXPRESSED IN: 22 plant structures; EXPRESSED DURING: 13 growth stages. | chr1:25374295-25375716 FORWARD LENGTH=229;AT1G67700.1 | S	0	plastid	Protein	3	47.313	7.9629							0.267971	0.433703	0.0737551	0.387181	0.00701159	0.0997543	0.0998062	0.328932	-0.241485	-0.066693	-0.0224798	0.500757	0.282725	0.184385	0.777831	0.856917	0.0217561	0.0898631	0.68946	-0.0451736	0.84245	0.793782	0.89964	0.0178215	0.0614843	0.176252	0.505221	-0.0248741	0.219652	-0.0336939	-0.221594	-0.362906	0.274171
AT1G67730	AT1G67730.1 | Symbols: YBR159, KCR1, ATKCR1 | beta-ketoacyl reductase 1 | chr1:25391676-25393365 FORWARD LENGTH=318	0	endoplasmic reticulum	Protein	11	39.207	323.31																								0.16488	0.344146	0.190232	0.222373
AT1G67830	AT1G67830.1 | Symbols: ATFXG1, FXG1 | alpha-fucosidase 1 | chr1:25431705-25432972 REVERSE LENGTH=372	0	extracellular	Protein	10	11.43	266.91													0.0247854		0.51215			-0.462579						-0.0203517	0.947057	0.231356	0.211766							-0.233159	-0.327267				-0.139051
AT1G67940	AT1G67940.1 | Symbols: ATNAP3, AtSTAR1, NAP3 | non-intrinsic ABC protein 3 | chr1:25477805-25478667 FORWARD LENGTH=263	0	vacuole	Protein	2	54.206	35.593													0.204825			0.204825								0.325453	0.17605	0.0151495	0.964456
AT1G67950	AT1G67950.1 | Symbols: | RNA-binding (RRM/RBD/RNP motifs) family protein | chr1:25478884-25480420 REVERSE LENGTH=278;AT1G67950.3 | Symbols: | RNA-binding (RRM/RBD/RNP motifs) family protein | chr1:25478884-25480420 REVERSE LENGTH=279;AT1G67950.4 | Symbol	0	cytosol	Protein	8	31.318	106.55													-0.163019	0.454642	-0.370292	-0.32136	-0.331939	-0.246145	0.128795		0.15819	0.0321484		-0.141316	0.597272	-0.0160323	0.959607							-0.00576213	0.439302	-0.00899726	-0.509035	-0.165486	0.215405
[truncated: 3,618 more rows]
[truncated: 83 more columns]

## Sheet: DataS2 Transcript data
	2',3'-cAMP vs control 30 min							3',5'-cAMP vs control 30 min							2',3'-cAMP vs control 6 h							3',5'-cAMP vs control 6 h
Gene	baseMean	log2FoldChange	lfcSE	stat	pvalue	padj	Fold Change	baseMean	log2FoldChange	lfcSE	stat	pvalue	padj	Fold Change	baseMean	log2FoldChange	lfcSE	stat	pvalue	padj	Fold Change	baseMean	log2FoldChange	lfcSE	stat	pvalue	padj	Fold Change
[truncated: 32,833 more rows]

## Sheet: DataS3
Supp.Table 4. Number of all DEGs in two experiments after 30 min and 6h of treatment. P.value ≤0.05
[truncated: 6 more rows]

[truncated: 5 more sheets: DataS4, DataS5, DataS6, DataS7, DataS8]
